# Supplementary material for: Exometabolite niche partitioning among sympatric soil bacteria
Source: Nat Commun. 2015 Sep 22;6:8289. doi: 10.1038/ncomms9289 (PMC4595634; doi:10.1038/ncomms9289)
Supplement: Supplementary Data 1 — Peak areas of characteristic ions of annotated metabolites in control media, spent media of biocrust isolates, and soil water from authentic biocrusts. [file ncomms9289-s2.xls]

## Sheet: Sheet1
Metabolite	Mean Normalized	Characteristic ion m/z					/data2/richard/130830-CRCR-Mv-fps/02-Mv-H-A.mzdata.xml	/data2/richard/130830-CRCR-Mv-fps/04-CTRL-H.mzdata.xml	/data2/richard/130830-CRCR-Mv-fps/06-Mv-H-B.mzdata.xml	/data2/richard/130830-CRCR-Mv-fps/08-CTRL-H.mzdata.xml	/data2/richard/130830-CRCR-Mv-fps/10-Mv-H-C.mzdata.xml	/data2/richard/130830-CRCR-Mv-fps/12-CTRL-H.mzdata.xml	/data2/richard/130830-CRCR-Mv-fps/14-Mv-Mv-A.mzdata.xml	/data2/richard/130830-CRCR-Mv-fps/16-CTRL-Mv.mzdata.xml	/data2/richard/130830-CRCR-Mv-fps/18-Mv-Mv-B.mzdata.xml	/data2/richard/130830-CRCR-Mv-fps/20-CTRL-Mv.mzdata.xml	/data2/richard/130830-CRCR-Mv-fps/22-Mv-Mv-C.mzdata.xml	/data2/richard/130830-CRCR-Mv-fps/24-CTRL-Mv.mzdata.xml	/data2/richard/130729-Crossfeeding-6-Mv/02-D1B51-A.mzdata.xml	/data2/richard/130729-Crossfeeding-6-Mv/04-D1B45-A.mzdata.xml	/data2/richard/130729-Crossfeeding-6-Mv/06-D1B20-A.mzdata.xml	/data2/richard/130729-Crossfeeding-6-Mv/08-Control-A.mzdata.xml	/data2/richard/130729-Crossfeeding-6-Mv/10-L2B47-A.mzdata.xml	/data2/richard/130729-Crossfeeding-6-Mv/12-L1B56-A.mzdata.xml	/data2/richard/130729-Crossfeeding-6-Mv/14-L1B44-A.mzdata.xml	/data2/richard/130729-Crossfeeding-6-Mv/16-D1B51-B.mzdata.xml	/data2/richard/130729-Crossfeeding-6-Mv/18-D1B45-B.mzdata.xml	/data2/richard/130729-Crossfeeding-6-Mv/20-D1B20-B.mzdata.xml	/data2/richard/130729-Crossfeeding-6-Mv/22-Control-B.mzdata.xml	/data2/richard/130729-Crossfeeding-6-Mv/24-L2B47-B.mzdata.xml	/data2/richard/130729-Crossfeeding-6-Mv/26-L1B56-B.mzdata.xml	/data2/richard/130729-Crossfeeding-6-Mv/28-L1B44-B.mzdata.xml	/data2/richard/130729-Crossfeeding-6-Mv/30-D1B51-C.mzdata.xml	/data2/richard/130729-Crossfeeding-6-Mv/32-D1B45-C.mzdata.xml	/data2/richard/130729-Crossfeeding-6-Mv/34-D1B20-C.mzdata.xml	/data2/richard/130729-Crossfeeding-6-Mv/36-Control-C.mzdata.xml	/data2/richard/130729-Crossfeeding-6-Mv/38-L2B47-C.mzdata.xml	/data2/richard/130729-Crossfeeding-6-Mv/40-L1B56-C.mzdata.xml	/data2/richard/130729-Crossfeeding-6-Mv/42-L1B44-C.mzdata.xml	/data2/richard/130801-Crossfeeding-6-Het/02-D1B51-A.mzdata.xml	/data2/richard/130801-Crossfeeding-6-Het/04-D1B45-A.mzdata.xml	/data2/richard/130801-Crossfeeding-6-Het/06-D1B20-A.mzdata.xml	/data2/richard/130801-Crossfeeding-6-Het/08-Control-A.mzdata.xml	/data2/richard/130801-Crossfeeding-6-Het/10-L2B47-A.mzdata.xml	/data2/richard/130801-Crossfeeding-6-Het/12-L1B56-A.mzdata.xml	/data2/richard/130801-Crossfeeding-6-Het/14-L1B44-A.mzdata.xml	/data2/richard/130801-Crossfeeding-6-Het/16-D1B51-B.mzdata.xml	/data2/richard/130801-Crossfeeding-6-Het/18-D1B45-B.mzdata.xml	/data2/richard/130801-Crossfeeding-6-Het/20-D1B20-B.mzdata.xml
Number	Retention Time	Positive mode	Negative Mode	Name	Formula	Note	Peak Area(s)	Peak Area(s)	Peak Area(s)	Peak Area(s)	Peak Area(s)	Peak Area(s)	Peak Area(s)	Peak Area(s)	Peak Area(s)	Peak Area(s)	Peak Area(s)	Peak Area(s)	Peak Area(s)	Peak Area(s)	Peak Area(s)	Peak Area(s)	Peak Area(s)	Peak Area(s)	Peak Area(s)	Peak Area(s)	Peak Area(s)	Peak Area(s)	Peak Area(s)	Peak Area(s)	Peak Area(s)	Peak Area(s)	Peak Area(s)	Peak Area(s)	Peak Area(s)	Peak Area(s)	Peak Area(s)	Peak Area(s)	Peak Area(s)	Peak Area(s)	Peak Area(s)	Peak Area(s)	Peak Area(s)	Peak Area(s)	Peak Area(s)	Peak Area(s)	Peak Area(s)	Peak Area(s)	Peak Area(s)
1	43.8119	268.999					1.74198e+06	1.27214e+06	1.42713e+06	672359	1.16921e+06	1.49118e+06	2.76324e+06	2.04056e+06	3.25281e+06	2.18578e+06	1.57568e+06	1.33831e+06	730796	840228	492833	1.07206e+06	997744	1.12917e+06	1.12411e+06	1.19399e+06	980976	912223	1.08972e+06	936876	1.09809e+06	1.38783e+06	1.49615e+06	1.53832e+06	1.33004e+06	1.57049e+06	1.32628e+06	1.14617e+06	1.16786e+06	699889	610030	648186	859810	1.03838e+06	773234	894998	745588	746404	1.03077e+06
2	33.4588	189.16			C9H20N2O2		47735.6	1.85152e+06	31094.4	1.52281e+06	18990.9	1.18897e+06	14231.2	725046	14687.1	635299	11521.1	416775	0	0	0	0	0	0	0	0	0	0	0	0	0	0	0	0	0	0	0	0	0	0	0	0	0	0	0	0	0	0	0
3	35.4038	218.151	216.135	IS2		Internal standard (AlaLys)	5.01809e+06	2.86837e+06	3.64468e+06	3.38567e+06	3.42833e+06	2.22026e+06	3.68853e+06	2.09183e+06	4.82836e+06	2.7653e+06	2.67895e+06	1.1992e+06	1.03171e+06	787954	499944	793250	652978	428013	632170	652708	627094	744358	666966	762979	524495	605845	584375	576712	595294	805483	682646	574497	648480	2.32618e+06	1.3174e+06	1.71831e+06	1.90635e+06	2.10107e+06	1.3781e+06	1.57213e+06	1.83844e+06	1.49379e+06	1.89392e+06
4	30.6525	230.184			C11H23N3O2		224004	1581.63	172907	1186.84	82810.6	1339.97	198694	1761.68	183693	2634.03	160870	2957.3	0	0	0	0	0	0	0	0	0	0	0	0	0	0	0	0	0	0	0	0	0	0	0	0	0	0	0	0	0	0	0
5	28.6558	728.189	726.173				125188	0	396054	0	180682	0	295326	0	166396	0	303575	206.208	0	0	0	0	0	0	0	0	0	0	0	0	0	0	0	0	0	0	0	0	0	0	0	0	0	0	0	0	0	0	0
6	26.4082	160.132		Methacholine	C8H17NO2		74465.3	3818.25	99194.5	4605.64	76872	4686.88	109917	1400.84	137612	1285.01	111199	1727.8	0	0	0	212.002	0	12485	0	0	819.73	0	0	470.203	16200.1	0	209.68	734.138	0	207.52	0	16676.7	213.44	753.083	773.195	2451.26	2719.1	1444.31	8994.49	1532.83	808.56	2022.45	2012.79
7	25.497	146.119			C7H15NO2	MS/MS different from acetylcholine or carboxypropyltrimethylammonium or dimethylvaline or N-methylisoleucine	235664	2116.9	273856	2166.75	204930	2506.74	481304	2130.05	486114	1681.32	382572	2191.28	936.167	15119.8	784.523	1014.93	852.998	112169	228.248	1382.45	19690.8	2644.5	2817.35	3051.42	114618	688.664	2505	19076.4	653.046	2450.15	1078.94	119957	1998.09	951.394	4126.86	2412.54	1507.73	238.05	36217.1	948.657	578.168	4276.89	3193.68
8	30.0793	507.263					0	0	0	0	0	0	0	0	0	0	0	0	0	0	0	0	9064.38	0	209.888	455.161	214.405	232.291	0	12467.3	0	525.788	903.491	0	228.766	0	9833.95	485.872	307.727	0	0	0	0	0	0	0	0	0	0
9	27.7984	261.156			C10H20N4O4		0	0	0	0	0	0	0	0	0	0	0	0	61426	1168.24	1692.91	1119.5	28155	2500.02	2009.56	75026.8	2044.06	2118.45	2789.21	49357.8	1708.74	887.91	78145.1	3003.47	1658.06	994.171	34774.4	1094.82	756.005	149077	463.938	2043.34	1724.77	76057.1	686.14	211.962	133812	213.596	2236.84
10	28.026	729.342					0	0	0	0	0	0	0	0	0	0	0	0	0	0	0	0	13851.2	0	0	0	0	0	243.599	21023.9	0	0	0	0	0	0	19900.6	0	0	0	0	0	0	0	0	0	0	0	0
11	28.0726	665.312					0	0	0	0	0	0	0	0	0	0	0	0	0	0	0	0	11424.9	0	0	0	0	0	0	17641.1	0	0	0	0	0	0	15083.4	0	0	0	0	0	0	0	0	0	0	0	0
12	25.8271	288.19					0	0	0	0	0	0	0	0	0	0	0	0	14559.7	6017.71	3969.82	13979.7	13418.4	248.495	1773.73	14423.1	6949.69	4892.64	35028.4	29577.1	930.546	1188.8	19112.8	8879.9	4350.7	47164.8	24839.9	231.445	2931.01	15794.1	2705.95	3702.94	21941.6	20660.3	411.168	558.394	13028.9	2987.07	3764.32
13	27.0537	717.309					0	0	0	0	0	0	0	0	0	0	0	0	0	0	0	0	2389.63	0	0	0	0	0	0	4408.16	0	0	0	0	0	0	4581.84	0	0	0	0	0	0	0	0	0	0	0	0
14	24.2097	219.134			C9H18N2O4		260170	68055.4	314312	108613	338938	60510.1	10248.2	1922.36	9875.76	670.787	6312.18	1149.67	0	0	0	0	0	0	0	0	0	0	0	0	0	0	0	0	0	0	0	0	0	81877.8	21735.6	41296	46728.5	44460.4	0	26304.9	66692.5	22839.7	48905.3
15	24.0463	231.171			C11H22N2O3	has multiple lysine fragments in positive mode MS/MS	403872	60966.6	441206	70417.3	318260	64077.8	333195	38725.6	364679	42622.6	267629	40089.9	28179.1	22174.6	24758.3	25237.7	24692.2	95381.3	660476	28704.9	32130.7	43793.2	53101.6	39522.8	102648	700967	38215.6	30827.6	30387.6	42958.1	26510.1	93280.1	911331	41306.3	32866	49888.6	50292.9	51602.4	57927.1	116707	36658.7	31550.4	51329.8
16	24.2121	217.155			C10H20N2O3		103050	1276.84	135665	1832.26	72630.8	1658.21	111049	4533.28	127182	5837.4	93464.5	7014.81	3335.85	16674.2	5253.13	4489.81	2599.37	430.98	78393.5	4060.48	25384.5	10073.9	7926.64	6826.1	881.2	80945.2	6422.49	21830.6	7397.65	6662.58	4174.21	1238.55	111784	0	3535.19	2829.05	0	0	0	10895.6	0	3377.06	2606.08
17	24.0637	1364.49	1345.44	7Hex+C7H16O7			20498.5	0	13134.9	0	10313.1	0	43615.8	33590.4	40398.5	45462.6	31260.2	33502.8	23424.5	5819.95	14726.8	15763.6	15532.6	25304.2	2456.61	21911.6	13977.8	16307.3	31510.4	17798.8	28364.2	1764.32	24207	31714	16813.9	26928.3	15676.1	23844.9	2242.89	0	0	0	0	0	0	0	0	0	0
18	24.7188	156.077		Histidine			112283	324819	76537.9	369786	62671.5	293060	52267.2	106803	40463	112618	32261.9	83893.4	4887.68	1462.24	55100.2	77957.5	3501.14	7112.05	1342.67	2301.96	252.12	88114.5	100843	10776	0	696.824	1100.45	2588.93	74438.3	79799.2	4762.39	425.541	1126.5	1346.61	231.041	196629	187229	6599.53	211.006	0	34942.9	224.571	175895
19	22.9517	258.111		Glycerophosphocholine			13664.2	740786	26337.5	837988	38128.4	828067	1221.93	3655.45	665.565	857.845	866.673	2063.5	0	0	0	0	0	0	0	0	0	0	0	0	0	0	0	0	0	0	0	0	0	392412	148710	347207	351859	60174.8	61975.8	81732.9	319436	43905.1	409463
20	23.7628	1202.44	1183.41	6Hex+C7H16O7			77339.2	0	49657.1	0	36496.5	0	130191	47998.7	131364	59502	100982	46358.3	21111.3	14934.7	8945.88	29354.3	18073.4	19349.5	15752	19607.8	31700.2	24848.5	25324.7	29028.4	28045.5	11783.2	23227.4	34305.6	11759.3	40297.7	7690.27	29870.3	41728.1	0	0	0	0	0	0	0	0	0	0
21	23.3623	1040.4	1021.35	5Hex+C7H16O7			126672	0	88171.4	0	66031.6	0	284520	89587.3	283570	102566	204639	89068	57143.2	36522.2	5175.3	35545	28658.2	33060.9	113384	23420	31503.5	14111.1	50786.2	36808	18911.3	44666.2	27432.1	41047	14658.1	62136.5	24555	49985.8	118501	0	0	0	0	0	0	0	0	0	0
22	23.6703	1008.37		Hexahexose (6Hex)			188403	8664.2	87308.8	9054.91	76324.6	7258.38	63224.3	212.208	68806.9	1561.99	63544	1327.38	846.591	0	6363.13	0	0	263.067	0	546.411	0	23963	1428.46	0	517.126	0	576.338	0	11622.1	268.711	0	203.017	845.834	0	0	0	0	0	0	0	0	0	0
23	25.2264	457.163					0	0	0	0	0	0	0	0	0	0	0	0	13370.8	18607	228896	34531.6	42649.9	449028	100997	30193.4	65250.2	485895	81275.1	111583	311679	200661	191413	81681.3	345945	52020.5	85443.3	426406	264445	0	0	0	0	0	0	0	0	0	0
24	24.8075	401.196					0	0	0	0	0	0	0	0	0	0	0	0	0	0	2184.51	0	0	20948	839.028	1831.85	879.784	2087.85	1648.76	3283.57	23573.7	1495.6	847.137	695.554	2285.83	758.811	1202.92	25325.2	2980.93	0	0	0	0	0	0	0	0	0	0
25	24.6214	290.147		AspArg			71024.9	410.21	130399	2081.6	57914.5	683.447	100271	61407.3	67029.5	62910.2	49746.7	36726.2	730.893	30183.4	26170.7	47976.7	13436.3	0	22879.9	472.294	37103.3	28774.1	53085.9	19194.3	561.742	24603.1	2131.86	29939.4	31988.2	42087.2	14906.9	0	29950.6	0	0	0	0	0	0	0	0	0	0
26	24.6226	853.32		9Hex+C7H16O7			913.038	0	200.84	0	0	0	3603.68	8962.6	2819.34	10225.6	3960.67	5929.16	10375.1	6439.41	4196.56	5510.53	5515.95	5279	0	11492.7	12808.4	4782.93	9846.69	7854.87	11506.4	0	13799.8	12068.8	6261.1	9736.39	5359.37	11296.4	0	0	0	0	0	0	0	0	0	0	0
27	24.4339	263.102					0	0	0	0	0	0	0	0	0	0	0	0	2217.42	2242.3	9335.65	22533.5	8519.27	9061.61	13921.9	13381	13114.2	13839.2	44072.5	18748.2	16236.7	16631.9	16930.8	11517.4	12072.5	48988.7	16442.6	15445.6	19123	0	0	0	0	0	0	0	0	0	0
28	23.1912	216.125					39032.2	1685.18	39682.3	1164.35	45976	712.923	78244.6	2194.71	98233.5	992.802	76644.9	1958.72	0	0	0	0	0	0	0	0	0	0	0	0	0	0	0	0	0	0	0	0	0	0	0	0	0	0	0	0	0	0	0
29	23.1921	846.308		Pentahexose (5Hex)		two peaks	106340	6832.37	75649.9	7093.78	47160.6	6672.28	102184	233.122	109583	271.006	90471	225	0	0	0	0	0	0	0	0	0	0	0	0	0	0	0	0	0	0	0	0	0	39515.2	2568.57	5776.6	4422.94	2509.06	2841.43	4757.18	26885.5	2251.03	5037.01
30	23.8426	129.065					0	0	0	0	0	0	0	0	0	0	0	0	0	45875.3	724.899	0	597.493	255.532	2880.47	1072.71	49013.5	1532.94	256.297	957.974	2133.44	472.931	540.693	75203.9	934.824	511.318	658.246	731.117	1392.46	0	0	0	0	0	0	0	0	0	0
31	21.746	129.067			C5H8N2O2		0	0	0	0	0	0	0	0	0	0	0	0	9041.54	3340.13	5390.3	5975.63	5559.85	276907	4817.04	5975.86	4825.67	7829.24	7900.08	8254.86	258899	6465.67	6020.33	5045.52	6877.07	8039.23	7612.19	242006	6450.35	25089.3	322080	23957.2	19062.4	404596	28991.7	21757.3	19874.6	353103	28416.2
32	21.9726	522.21	503.16	Trihexose			765859	521564	768964	582538	804723	581546	127978	7680.3	132920	10276.6	100402	7319.67	3435.54	5157.41	3966.29	2416.35	14539	3071.46	3804.26	2697.16	8297.54	6914.43	4418.88	17013.3	3185.76	6189.31	4013.85	18023.3	4593.88	4804.89	14831.7	2588.82	7610.89	273322	246023	307179	205584	279050	298495	353159	222317	264480	299234
33	21.9941	192.098			C6H13N3O4		2061.71	0	508.102	0	786.109	274.543	1528.18	77988.6	1027.71	68230.6	228.207	58807.9	4962.33	0	11214.5	8552.89	7734.55	0	215.885	5233.68	0	13993.8	10687.8	14921	0	272.082	7199.74	2856.2	17000.8	11154.8	18327.2	0	704.267	0	0	0	0	0	0	0	0	0	0
34	21.9825	403.196		GlnGlnGln		Good match for positive mode MS/MS to Metlin ID (GlnGlnGln)	46302.5	40508.4	123460	51298.2	71408.1	40658.4	435.006	205.522	1902.54	429.029	1182.83	862.492	0	0	967.563	0	210.485	466.539	10263.8	673.036	1785.74	935.16	1522.66	2077.44	1719.69	25298.2	237.002	626.191	402.233	1803.26	1232.48	1472.18	32587.4	27639.3	262.799	17524.4	18220.3	518.821	50270.5	8068.48	19594.6	1158.95	16546.5
35	23.1194	244.165			C11H21N3O3		29194	78077.1	30504.6	85153	28799.7	67012.7	21854.4	19038.3	21647.7	19800.1	16527.3	11959.7	5474.31	5728.62	4552.46	6153.92	6264.33	3454.16	4845.32	6187.49	4817.21	6041.94	4902.97	6844.26	5951.61	6718.5	5797.24	6944.91	6068.92	8761.7	7433.06	5460.19	6146.75	8939.13	7176.01	6459.89	5880.81	2887.83	7005.79	7789.6	11897.4	1429.59	6425.78
36	23.129	195.082			C6H14N2O3S	buffer related? Common fragments with HEPES in positive mode MS/MS	4206.13	4527.95	3745.56	3351.99	3078.58	3758.47	170291	27378.5	173205	41996.6	150002	25615.9	16821.9	17714	15054.5	17955.7	16533.7	29622.8	16562.7	18167.7	21676.2	21813.3	18041.7	18060.2	20679.2	17551	17368.8	17297	16826.2	20750.4	14746.3	19042.2	19674.1	0	0	0	0	0	0	0	0	0	0
37	23.2664	198.126		Histidine betaine			739509	38308.3	661451	43076.5	680352	43687.7	877200	2.57841e+06	869837	2.82077e+06	679901	2.09316e+06	355272	286318	287319	454683	382548	471754	335727	396662	392579	572783	739352	509580	579897	419820	505273	407483	526356	863921	498534	697081	538473	0	0	0	0	0	0	0	0	0	0
38	24.6475	257.096					0	0	0	0	0	0	0	0	0	0	0	0	21204.3	33150.1	9739.39	97273.8	39538.9	653.24	165298	19022.5	45101.8	8401.57	119048	55243	1810.02	141966	22410.5	39621.1	7771.97	99388	37395.8	2629.72	174570	0	0	0	0	0	0	0	0	0	0
39	24.3771	772.29		8Hex+C7H16O7			2600.87	0	1076.62	0	1471.77	0	7949.37	12419.5	7200.94	14095.7	7691.41	11597	13791.2	10767.2	8627.45	14961.1	8893.24	15653.7	0	14781.5	18617	13334.8	15437.9	14027.2	14325	0	17722.4	15622.4	9126.88	16161.5	8979.32	16307.6	0	0	0	0	0	0	0	0	0	0	0
40	23.1824	287.136					160148	2812.96	183605	4177.18	143413	2276.08	96504.4	896.753	103793	0	74274	1428.54	0	0	0	0	0	0	0	0	0	0	0	0	0	0	0	0	0	0	0	0	0	0	0	0	0	0	0	0	0	0	0
41	23.9004	287.234					0	0	0	0	0	0	0	0	0	0	0	0	185502	193109	151763	162628	197790	196775	157612	146435	172202	199107	192238	195784	164768	167615	193997	202411	212668	157308	221276	199881	181528	0	0	0	0	0	0	0	0	0	0
42	22.9251	878.336	859.296	4Hex+C7H16O7			275776	0	206443	0	145544	0	630887	172274	626600	206486	451096	169774	54888.2	69751.9	56165.7	67169.9	60370.6	92437.5	103227	69207.4	68821	88285.6	105374	87147.2	73441.6	94054.3	94467.1	84926	72283.9	113447	66520.6	75474.8	147940	0	0	0	0	0	0	0	0	0	0
43	23.201	354.152					209.515	50401.5	0	36934.8	0	59833.5	0	0	0	0	0	0	0	19269.2	0	0	0	0	3027.34	0	22034.4	258.001	259.152	261.16	0	212.184	0	37614.1	0	0	201.038	0	0	104425	77236	69767.8	91448.9	60075.7	54292.2	87191.1	97153.3	41133.5	83224.8
44	22.6252	117.104					495870	1673.21	395821	1544.68	230746	3095.64	665481	10703.9	922917	8047.56	685518	10538.7	0	0	0	0	0	0	0	0	0	0	0	0	0	0	0	0	0	0	0	0	0	0	0	0	0	0	0	0	0	0	0
45	22.8271	494.348					13523.5	41426	13393.4	39349.2	11170.5	40698.5	10647.7	8111.76	1322.69	5992.84	5332.28	5326.55	0	0	0	0	0	0	0	0	0	0	0	0	0	0	0	0	0	0	0	0	0	0	0	0	0	0	0	0	0	0	0
46	22.8226	812.417	810.4				1.08603e+06	0	1.45001e+06	497.911	1.20561e+06	853.984	497146	12827.3	142745	11848.5	280206	10227.5	3875.11	6264.69	7252.89	7578.26	7985.48	5715.76	7387.83	8125.46	10231.6	9114.14	10062.6	11277	8091.29	5904.75	7711.46	8740.49	9435.25	9973.76	8162.78	7141.68	9084.56	0	0	0	0	0	0	0	0	0	0
47	23.4687	679.268	677.258				770864	0	1.09442e+06	0	952796	218.406	284382	207.296	613017	0	311339	0	0	0	0	0	0	0	0	0	0	0	0	0	0	0	0	0	0	0	0	0	0	0	0	0	0	0	0	0	0	0	0
48	22.6041	213.093	211.073		C7H16O7		11454.1	9122.74	6502.11	13250.7	3865.68	10815.6	307741	37121.9	487917	48733.4	324928	30884.2	35742.1	32830.2	24985.2	34987.2	29179.7	47643	31293.8	28845.3	31326.4	32084.3	44883.4	32943.4	31563.9	26603.6	28637.3	28935.8	24356	34448.3	23338	32536.7	34739.8	0	0	0	0	0	0	0	0	0	0
49	23.1782	340.142					161957	0	258991	1139.87	273501	757.649	85910.1	202.196	161802	0	73938.9	209.395	0	0	0	0	0	0	0	0	0	0	0	0	0	0	0	0	0	0	0	0	0	0	0	0	0	0	0	0	0	0	0
50	22.3796	721.241	697.239	3Hex+C7H16O7			355130	0	312533	0	239085	0	819788	403307	860106	457010	623298	359882	469140	379907	297548	433948	412022	455188	361273	410513	425576	436745	552258	439963	392515	387537	535332	425803	399699	539183	384399	405334	390242	0	0	0	0	0	0	0	0	0	0
51	22.6093	258.148					54671.6	55165	74220.5	61568.8	56189.7	57660.4	23111.8	4153.85	26332.2	943.87	21202.4	2465.24	1633.49	4912.39	6032.98	2567.96	4716.13	1389.59	3641.42	7394.26	8071.32	4030.42	7214.82	8826.49	3501.23	3402.22	6862.82	8320.23	6127.99	1080.09	8065.68	3798.01	2322.3	24298.9	27958.4	24893.1	20978.4	35230.9	1657.39	1038.55	23016.7	49826.6	23936.2
52	22.3638	480.331					289.042	85720	495.356	77609.4	1276.32	83742.7	1083.49	18811.9	1230.33	15394.6	0	12915.2	0	0	0	0	0	0	0	0	0	0	0	0	0	0	0	0	0	0	0	0	0	0	0	0	0	0	0	0	0	0	0
53	21.5311	141.114					195938	260790	199511	249939	192826	250454	168093	248513	181789	240239	149103	212848	0	0	0	0	0	0	0	0	0	0	0	0	0	0	0	0	0	0	0	0	0	0	0	0	0	0	0	0	0	0	0
54	22.062	176.105		Citrulline			13010.9	374480	35300.2	414009	14149.5	356069	34974.2	201820	32315.7	204042	15866.8	131711	40025.8	3054.55	44546.8	71200.4	22643.3	5788.33	4837.08	37010.6	3774.71	60734.6	72605.9	29880.8	2530.64	9978.76	51303.1	5991.53	66718.7	75402	28898.9	2280.58	9879.84	180721	3420.49	185840	185224	34870.3	6935.97	6671.85	166379	6555	211288
55	22.016	203.057					10639.5	17330.5	11937.8	19228.2	27187.1	23097	737.614	4849.04	0	4596.33	3790.71	6015.75	0	0	0	205.243	884.182	501.587	0	1622.29	1348.19	2319.11	412.397	498.003	2880.34	1605.33	2659.01	2514.14	3084.08	2695.61	2484.03	1991.85	4313.86	1661.87	6816.86	1993.54	2283.86	22291.2	64963.7	2708.77	3062.41	8254.96	2835.68
56	21.7032	203.14			C9H18N2O3		99940.3	39882.4	109432	44868.3	98274.2	44583.6	46975.8	4171.28	47743.9	3507.66	28214.2	3598.43	17250.2	27740.5	2113.05	2384.85	1856.59	1028.17	15953.1	18616.8	38249.5	2828.54	3823.03	2849.01	1321.18	14382.5	19981.3	48760.2	3636.94	2825.5	2396.16	1117.2	15638.1	35712	23166.3	28032.1	25314.6	28872.2	26250.5	26761.2	29030.3	21692.7	25902.4
57	22.0249	146.094		Guanidinobutanoate	C5H11N3O2	Has 41, 43, 45, 60, 69, 86, 87, 104, 111 fragments in positive mode MS/MS	407570	60898.5	515169	69029.8	492985	62149.6	405070	64480.2	534314	67025.3	366200	56339.4	44106.7	2614.64	33786.3	23124.4	19815.4	3751.89	4694.38	44910.1	3752.94	95838.9	33972.1	28334.6	2459.32	20834.8	46771.1	6636.58	45686.6	31323.2	20247.9	3408.53	57751.9	75150.4	153241	42696.9	39951.4	261808	15400.3	40746.4	60621.6	166408	50150.9
58	21.8391	275.135					12470	532670	20044.3	684749	14819.2	553919	2741.61	587.196	1264.53	201.018	2017.58	216.782	0	0	0	0	0	0	0	0	0	0	0	0	0	0	0	0	0	0	0	0	0	461207	20458.4	357522	361016	19068.1	10908.8	399554	404959	20977.9	411532
59	22.1049	274.154					69068.6	5451.67	127739	5147.46	144836	5364.15	4692.79	1241.57	6344.68	508.781	3272.91	1763.85	0	0	0	0	0	0	0	0	0	0	0	0	0	0	0	0	0	0	0	0	0	523.432	84556.6	1311.02	1890.16	105882	42366.2	0	276.653	83760.7	2797.83
60	22.7569	274.18			C10H19N5O4	multiple glutamine fragments in positive mode MS/MS	0	0	0	0	0	0	0	0	0	0	0	0	1119.56	34587.9	478.694	0	0	0	17213.2	246.35	46812.6	467.286	495.772	212.456	0	416.818	244.375	47949.5	0	0	223.551	414.875	483.598	0	0	0	0	0	0	0	0	0	0
61	21.3429	166.052		Methionine sulfoxide	C5H11NO3S	Has 46, 56, 74, 102, 149 fragments in positive mode MS/MS	15541.7	41593.2	13597.6	51750.1	12876.5	45449.5	11337.9	21055.5	14066.6	20499.4	7826.28	15178.5	945.54	5898.88	5450.4	8577.01	15960.4	0	3070.13	0	6854.98	6911.02	8200.55	13688.1	0	1164.52	219.013	17418.2	7516.86	8609.05	14261.4	233.005	461.164	764.782	12100.2	16437.4	15047.6	285006	494.82	239.8	1324.79	16501.8	19426.1
62	21.3945	130.05		Glutamine			17609.7	147213	18641.3	168380	10324.8	155489	10997.9	18769.1	10092	19937.9	6142.61	14927.6	12916	13691.6	16556.7	20073.5	7099.61	22352.6	12416.2	7440.55	11937.8	17397.7	14962.5	11151.6	13897.8	31588.1	5798.69	23565.8	15429.5	15176.7	2267.45	14598.7	20813.4	20682.6	8626.19	83775.4	100949	3600.14	1457.68	16334.1	56186.8	5952.15	105165
63	21.189	161.093	159.076	AlaAla	C6H12N2O3	Has 90 and 44 fragments in positive mode MS/MS	707635	90250.4	787351	103701	554243	97781.6	334996	53502.4	358116	52627.7	250701	40112.1	33362.8	48421.4	18470.5	23921.4	7282.96	924.866	28152.9	42830	48833.9	24799.9	25902.7	11222.3	2853.37	24424.8	49944.1	52750.2	28030.7	25959.8	11480.2	5350.03	20465.3	106542	132606	52397.7	47536.2	16264.6	2216.08	96176.2	123347	124890	54117.3
64	21.0707	360.149	341.109	Dihexose			125119	4.28096e+06	112385	4.4766e+06	107699	4.52043e+06	92422.6	501786	123565	542994	74319.7	444603	6923.38	26587.7	259098	294456	6676.52	314808	119376	5744.71	36630	341586	441383	6731.2	268386	193533	8323.97	96385.1	298779	378311	4566.47	293472	179756	48108.7	49862.3	2.02428e+06	1.96398e+06	45771.7	1.93301e+06	220677	42246.2	62543.9	2.17334e+06
65	23.3673	175.107			C7H14N2O3	MS/MS different from acetylornithine, gluval, ethylglutamine	102026	94623.3	104000	92059	86610.8	69740.9	19056	8853.22	19575.4	7021.67	15719.1	5980.42	86363.1	22363.3	7251.04	7431.85	4067.08	3504.25	10964.6	4734.36	21243.5	6569.75	6619.84	8389.81	4390.96	5163.16	5083.9	26888.2	5365.4	4595.44	5555.98	6216.67	7229.22	66110.5	31189.5	51286.8	49399.8	53010.8	6005.33	43395.5	38066.8	29620.6	53597.4
66	23.109	513.19					0	0	0	0	0	0	0	0	0	0	0	0	871.53	6758.89	1427.6	9421.96	8365	862.794	635.098	1631.8	11264.7	2247.13	13993.3	15102.7	872.452	551.299	5518.84	14495.4	1072.25	6987.44	10055.1	0	842.36	0	0	0	0	0	0	0	0	0	0
67	22.768	349.097					0	0	0	0	0	0	0	0	0	0	0	0	1127.47	225.422	2295.75	943.234	13005.9	1201.55	1107.57	1659.9	788.63	2281.07	1372.71	28456.6	1353.84	955.268	6897.01	767.507	1863.48	296.082	15866.2	746.56	259.364	0	0	0	0	0	0	0	0	0	0
68	22.2317	175.11		Acetylornithine	C7H14N2O3	Has 43, 70, 115, 116, 157, 158 fragments in positive mode MS/MS	68006.2	50758.6	101649	38726.4	34404.4	27695.9	68081.1	30031.4	111832	30543.5	33511	24218.8	36538.9	11416.1	10995.5	10767.8	18530.8	2179.71	14099.6	12108.4	12407.3	13994.3	15727.4	23877.3	3705.53	14319.2	12770.1	12055	12953.1	14421.6	18946.3	3853.47	18710.9	15962.1	3022	7498	6067.02	20653.2	1937.48	9260.03	9889.69	6508.71	7500.5
69	22.172	189.124			C8H16N2O3		69270.7	30355.2	123417	33090.9	50375.7	33514.5	93316	61985.2	258449	63322.7	82184	48050.4	37750.7	28505.5	22860.3	29362.9	34501.5	3585.9	27886.8	36265.7	30177.7	28326.9	33019.4	35020.9	3883.63	26818.1	39163.4	33807.8	29186.7	29941	31576.2	3719.15	31865.3	0	0	0	0	0	0	0	0	0	0
70	22.1095	288.192					107610	47009.5	137260	53821.2	112482	49418.8	83766.7	1139.21	120294	467.81	76241.4	213.05	0	395303	229.002	0	3380.86	858.91	396266	444.014	495194	233.045	247.446	5800.48	671.141	14834.7	0	526451	0	221.365	4296.09	814.57	14804	30829.7	39262.1	34842.6	33281.5	49685.4	28108.4	37289.3	26457.5	35881.7	37273.6
71	21.8282	459.186					0	0	0	0	0	0	0	0	0	0	0	0	358794	215773	169731	196871	251768	268842	234556	267515	286623	251206	302685	262899	209049	234283	303798	240744	243087	251322	222946	197377	266068	0	0	0	0	0	0	0	0	0	0
72	21.7863	230.098		Mercaptohistidine betaine			9038.3	1534.12	18536.1	1450.11	22185.1	2447.21	47989.7	77877.8	61755.1	59833.8	25546.4	49221.8	935501	803764	609764	692178	830416	877610	767070	761616	745867	776459	823651	747045	700455	729611	851812	732448	709536	737003	675411	732006	808113	0	0	0	0	0	0	0	0	0	0
73	21.6688	537.206		2Hex+C7H16O7			596087	0	518013	0	402309	0	928555	232638	990430	255737	682873	214515	190965	149936	129166	163931	166951	184795	202140	166327	169855	172025	222403	166772	144321	199684	184676	151027	143314	215166	133717	151542	225051	0	0	0	0	0	0	0	0	0	0
74	22.0234	294.11				Possibly C18H15NO3	0	8264.05	0	11962.4	0	10562.3	0	0	0	0	0	0	0	0	0	0	0	0	0	0	0	0	0	0	0	0	0	0	0	0	0	0	0	10144.8	0	7430.29	7191.71	0	0	4989.86	6820.34	0	8932.37
75	21.2425	434.186	415.147	2Hex+glycerol			195360	0	221229	0	168631	0	2.17891e+06	93410.6	2.55453e+06	102934	1.79036e+06	79759.6	129920	31464.8	25460.6	33398.8	38331.5	35782.9	73408.2	102466	38028.1	39060.4	56944.1	43544.6	24233.5	88680	100291	40817.3	32445	55689.1	34745.6	32659.2	99776.3	50059.6	0	1598.96	4323.16	8555.47	1370.84	8982.91	31147.6	522.143	3285.19
76	21.4415	174.112			C8H15NO3		394075	2406.07	373376	2083.33	236114	2615.33	292575	4722.42	317095	6222.79	142525	3135.35	1799.98	1161.05	448.223	1445.92	1954.79	43622.9	898.314	4655.28	1796.39	3366.19	2725.76	5752.68	30009.1	421.246	5343.02	3251.7	3322.89	3769.78	3626.55	18320	475.053	221.382	469.982	784.237	222.823	733.181	4368.54	0	207.038	0	744.79
77	21.5303	638.251					224176	0	99188.2	0	98759.5	0	14099	0	15171.9	270.002	9637.13	462.842	0	0	0	0	0	0	0	0	0	0	0	0	0	0	0	0	0	0	0	0	0	0	0	0	0	0	0	0	0	0	0
78	20.8544	205.12					143038	135324	231689	144322	238670	126343	90749.6	35106.6	97199.9	32552.6	68128.7	24664.5	0	0	0	0	0	0	0	0	0	0	0	0	0	0	0	0	0	0	0	0	0	96606	13477.2	81919.5	80852.1	87099.6	491.533	42086.3	86744.4	15876.4	94726.2
79	20.4772	189.121					299643	191620	344319	205693	351880	189038	9216.84	7346.28	9378.03	5055.81	8909.45	4070.52	1115.53	318.75	224.042	687.633	10141.9	212.002	12915.3	4228.55	1840.1	2186.35	1328.37	17345.5	2822.45	6281.18	3543.87	1547.42	888.392	405.632	16359.1	1343.62	4676.52	14242.6	119952	110168	110638	140714	2625.37	49558.5	20149.9	120046	103738
80	20.9258	160.109			C6H13N3O2		0	0	0	0	0	0	0	0	0	0	0	0	4874.69	665327	0	508.237	0	513.847	649.527	3303.33	584168	489.03	450.802	0	259.562	0	1164.97	464509	0	0	463.84	850.03	0	3233.03	653238	2613.18	3031.41	3084.52	4116.44	5509.82	2376.96	687526	3066.33
81	20.4357	132.065			C5H9NO3		209212	172647	184202	183169	209576	195823	74689	7430.16	71957.9	6308.02	56219.1	5473.73	11963.4	11915.1	7266.03	8071.99	12001.8	9940.43	9148.75	10425.6	12840.4	14070.3	16877.2	16696.3	8712.43	8928.14	12882.5	13474	9867.38	9728.6	10631.9	8225.16	11104.7	123705	40866.8	122209	119429	119147	9908.85	14488.1	108778	55964.5	136113
82	20.5674	275.023					17175.9	10901.3	42897.2	14973.6	8272.15	3690.81	5335.94	12861	18322.9	32824.8	88265	43460	0	0	1203.28	3013.35	1729.42	0	0	212.388	0	57301.5	57269.3	41333.8	0	8092.58	31469.1	0	73730.3	68552.8	54105.7	0	7131.04	31278.9	0	47451.7	44355.8	30611.8	0	209.556	23620.1	0	39346.5
83	21.0721	349.205					0	0	0	0	0	0	0	0	0	0	0	0	0	0	0	0	0	0	0	0	0	0	0	0	0	0	0	0	0	0	0	0	0	0	0	209.56	210.056	13441.7	0	213.084	209.022	214.542	451.222
84	20.3214	175.108			C7H14N2O3	MS/MS different from acetylornithine or glycylvaline	13224.8	187786	17010.9	208383	11334.8	182534	6353.19	13160.3	6536.13	5186.74	4306.34	3684.85	28220.2	11089.1	17994.3	16592.6	24091.1	3192.74	3259.39	27119	11273	24168.9	18457.7	24985.7	1755.73	3481.08	26348.4	11701.4	20344.1	14239.9	20413.1	3604.55	4329.57	89072	12295.2	89053.2	82186.1	97539.3	4809.28	4077.72	72341.4	11375.3	79647.7
85	20.509	190.119			C7H15N3O3	Has 113, 159 citrulline fragments, different from homocitrulline fragments, methylcitrulline?	120375	542085	136785	573970	124438	513304	102557	110212	56410.1	130237	67844.4	88232.9	70137.8	28632.9	64935.9	100168	99288.4	0	20027.8	87654.7	41383.9	79504.9	93565.6	97224.3	669.444	36296.4	93498	88274.3	95174.4	107847	104896	203.413	25060.8	285662	15834.3	273242	272624	266991	6226.77	24511.2	278540	19179.7	301180
86	19.9137	218.113					0	0	0	0	0	0	0	0	0	0	0	0	0	0	0	0	0	0	0	0	0	0	0	0	0	0	0	0	0	0	0	0	0	1352.1	363.52	304.816	0	253.889	10319.8	275.087	613.459	287.882	520.171
87	19.7743	419.103		Glucosylglycerolphosphate	C9H19O11P	has phosphate fragment (98.984) in positive mode MS/MS	450414	215241	288319	203626	391812	221011	352583	204138	654348	350699	506418	233887	89227.4	129180	85041.2	101511	93135.4	140990	119836	74815.8	140549	105981	101760	114529	115371	113334	98207.3	104910	90715.7	95846.2	91191.7	111371	76848.4	62983.9	59361.7	64948.7	69266.7	70284.3	65161.8	86422.2	46832.6	102032	58806.1
88	19.6774	245.164			C10H20N4O3	multiple peaks	0	0	0	0	0	0	0	0	0	0	0	0	6397.72	5105.16	4772.78	6006.75	4706.87	35301.1	51600.8	7189.53	10979.8	7916.62	8405.47	8371.94	34385.8	52320	6255.22	7693.64	5575.97	8224.85	5781.48	34438.1	74684.9	1325.21	2777.28	1874.46	1592.42	1598.34	82886.4	109444	1112.99	3002.3	1247.18
89	20.9475	302.213					0	0	0	0	0	0	0	0	0	0	0	0	774.55	443.369	528.791	539.419	1995.72	1241.81	21820.9	3344.88	4071.86	2513.04	4420.93	4579.72	2647.88	17625.4	1797.49	1977.09	1175.08	2166.56	1948.34	3224.33	22515.7	0	0	0	0	0	0	0	0	0	0
90	20.8752	398.208					0	0	0	0	0	0	0	0	0	0	0	0	0	46850.3	3290.09	2981.12	1788.61	2812.21	1612.18	3896.77	113020	5095.36	6932.13	6869.19	7113.58	2793.51	5465.35	120254	4097.96	5193.02	5955.59	7477.67	4067.81	0	0	0	0	0	0	0	0	0	0
91	20.5868	239.106	237.087	HEPES			91622	55672	81443.4	63860.9	98686.9	61318.6	9.03378e+06	6.43847e+06	9.93591e+06	6.8485e+06	7.50923e+06	5.83431e+06	2.95286e+06	2.53209e+06	2.25055e+06	2.7763e+06	2.66237e+06	2.90554e+06	2.59547e+06	2.65591e+06	2.64244e+06	3.09511e+06	3.57258e+06	2.78442e+06	2.449e+06	2.60693e+06	3.11142e+06	2.63698e+06	2.63603e+06	3.38007e+06	2.57991e+06	2.76417e+06	3.21665e+06	39648.7	93933	56452.7	58309.8	57958.5	184708	149090	47068.9	80112.2	61874.1
92	20.0463	344.126					0	0	0	0	0	0	0	0	0	0	0	0	269.355	1159.54	9339.47	3044.51	2271.85	2414.31	2097.24	1046.38	3649.31	10137.9	1607.81	930.494	2196.02	2014.36	1388.15	2303.15	9576.78	2334.63	2915.01	881.366	1012.63	0	0	0	0	0	0	0	0	0	0
93	20.5342	428.214					518.942	1619.64	4792.94	3037.08	3006.34	2361.16	59054.4	87669	49328.9	95702.6	21885.6	57964.8	16905.3	3619.24	13382.2	14176.1	13738.2	856.058	3561.97	10919.9	7902.29	17535.4	25708.6	18692.9	1712.18	3165.02	8829.61	6416.16	6773.58	6755.04	6077.04	704.949	5136.02	0	0	0	0	0	0	0	0	0	0
94	20.2929	198.123			C9H15N3O2	Histidine betaine - fragment of something bigger?	196320	3164.41	166337	3925.36	121679	3186.45	280774	504736	368498	479208	194245	296868	137529	149533	100663	174745	113459	194549	130177	102413	124821	106594	121606	73308.7	114519	93247.3	76401.1	103863	48756.4	84839.9	31340.7	94376.3	94699	0	0	0	0	0	0	0	0	0	0
95	21.2925	188.128			C9H17NO3		162465	565.046	464372	753.087	249090	689.758	498231	2443.78	467392	3040.75	286299	1809.87	0	0	0	0	0	0	0	0	0	0	0	0	0	0	0	0	0	0	0	0	0	0	0	0	0	0	0	0	0	0	0
96	21.2619	462.22					15573.7	208.064	22677.4	0	14627.7	0	12202.3	208.565	22572.9	0	20412.4	0	0	0	0	0	0	0	0	0	0	0	0	0	0	0	0	0	0	0	0	0	0	0	0	0	0	0	0	0	0	0	0
97	21.0602	314.178					89605.8	3773.36	124003	1639.34	127062	3615.67	110886	7879.95	136441	7223.28	87460	8742.41	0	0	0	0	0	0	0	0	0	0	0	0	0	0	0	0	0	0	0	0	0	0	0	0	0	0	0	0	0	0	0
98	20.8	774.252				two peaks	2862.34	15366.2	3265.91	16112.5	2515.69	10947.2	0	0	0	0	220	0	0	0	0	0	0	0	0	0	0	0	0	0	0	0	0	0	0	0	0	0	0	0	0	0	0	0	0	0	0	0	0
99	23.3847	310.176				very broad, possibly C15H23N3O4, has proline fragments (70, 116) in positive mode MS/MS, could be ProProPro	1.97191e+06	4630.83	2.03167e+06	5171.45	2.23546e+06	4111.58	941020	32667.8	1.15971e+06	31317.6	620762	29287.1	0	0	0	0	0	0	0	0	0	0	0	0	0	0	0	0	0	0	0	0	0	0	0	0	0	0	0	0	0	0	0
100	20.4713	112.077				two peaks	23493.8	34331.5	23046.9	35502.5	25496.1	33365.4	1536.01	3062.98	1893.6	2828.14	1918.63	1122.69	0	0	0	0	0	0	0	0	0	0	0	0	0	0	0	0	0	0	0	0	0	11320.8	11760	18668.5	18575.5	22408.1	0	5140.11	10688.5	10530.5	18151.6
101	20.2629	268.167			C13H21N3O3		11263.4	841.788	28065.4	881.197	20317	236.067	20640.4	260233	28665.6	213367	15879.9	195224	7524.51	6053.99	323.231	48669.5	8860.56	717.491	1710.13	7507.38	7040.1	1608.45	82271.5	18838.5	2930.25	1858.69	10994.5	8447.66	1046.45	96277.1	13604.3	2430.2	3715.02	0	0	0	0	0	0	0	0	0	0
102	20.0922	134.118			C6H15NO2		183900	12671.4	186145	17317.4	203878	17263.6	79262	23582.2	91082	17057.6	70261.8	27780.3	3624.46	1910.41	2822.89	3903.26	4648.01	3842.95	4439.33	6707.43	3205.22	5544.02	8926.14	6256.5	4947.65	5673.13	7696.39	5259.75	6526.97	9379.85	5899.63	6229.7	9338.19	6643.58	11126.3	9058.57	6627.74	11213.1	11436.7	11700.3	7690.09	12384.4	10548.4
103	20.6049	215.015					15086.1	135198	30246.4	175394	61156.8	306150	14864.8	80249	4045.33	0	3660.98	0	1465.11	0	10723.6	13069.2	14350.3	0	0	8526.85	0	13212.2	19880.8	12451.3	0	1634.26	5878.82	0	6546.5	8380.23	7779.51	0	2000.84	10527.7	0	3973.2	4972.32	2627.34	0	221.795	16247.8	0	4325.88
104	20.1054	295.094		Glu-methionine sulfoxide	C10H18N2O6S	Has methionine sulfoxide fragments in positive mode MS/MS	185659	238176	148289	341745	135925	250891	20775	36737	19820.4	35804.4	14121.7	21291.5	2785.97	3403.61	2552.83	5504.24	0	0	1736.82	3144.95	4024.18	2821.83	4438.73	0	482.187	758.26	1966.03	5139.1	2669.71	3262.34	0	447.711	2481.17	355513	7309.06	211270	198746	2487.95	1038.42	140340	293438	9975.92	248966
105	20.0189	255.101	253.085			Glucosylglycerol related	4913	265.005	4048.14	0	4481.19	505.034	274617	72355.3	360070	68198.9	279770	73125.8	22872.2	31267.6	10198.6	14779.7	21418.8	40847.4	31680.5	24414.7	36465.5	26366.3	30733.9	23764	39106.6	40650.2	30055.7	44125.9	22402.2	31368.2	30947.6	41417.7	55422.6	0	0	0	0	0	0	0	0	0	0
106	20.209	335.071					5294.47	78505	10473	98421	25803.6	91497.2	0	0	0	0	0	0	0	0	0	0	0	0	5082.07	0	0	0	0	0	0	9090.4	662.188	0	0	0	0	0	7757.58	88234	46497.2	71858.8	77522.6	76795.2	5129.48	17166.9	59980.3	52419.2	73998
107	20.0358	116.07		Proline		two peaks	59851.5	186373	79925.2	169784	48234.1	162238	52795.4	34822.3	37869.9	30453.8	33008.4	21226.6	40977	15739.3	19042.8	30161.1	22806	7588.93	12036.5	30263.6	17870.6	20757.5	27948.8	22673.4	3755.15	9919.89	41802.9	23302.7	22986.1	22663.2	20903.3	4222.65	11965	88944	6234.3	50307.1	93566.8	25107.1	2659.86	4613.42	87759	6575.5	50044.9
108	19.7478	381.15				two peaks	571499	175759	476808	226194	430642	179811	694391	215263	654606	118523	298465	96379.2	195675	169486	147766	170327	156443	141419	138786	152593	214680	130624	166126	98564.5	89452.8	77074	92824.3	93995.3	96185.1	93653.9	92306.4	95047.1	144630	294498	135494	110608	90379.8	96230.8	91402.7	136074	119344	158454	115195
109	19.7338	403.134					561692	282461	516964	357572	614683	314238	808328	914841	672320	354659	331220	230104	284034	481062	251891	288954	291022	369159	405297	315363	522249	192268	223448	131932	103894	117848	135862	165248	96817.2	100504	111708	106563	256237	294542	345758	174719	153821	128582	160069	256427	212729	507062	184828
110	19.6619	189.126		Acetyllysine	C8H16N2O3	Has 56, 84, and 126 fragments in positive mode MS/MS	11779.2	537204	15071.2	568520	7217.72	545143	17667.5	7522.34	16856	7015.18	10872.9	4739.95	5315.38	1158.7	2645.57	2401.86	10338.6	1359.06	949.254	6239.5	929.722	5179	4759.04	13300.6	1358.25	1687.07	10099.7	991.124	3203.89	3018.24	13635.6	1052.9	2565.02	252172	10538.8	557757	259960	291578	467.492	5904.05	194195	13019.1	589716
111	19.5537	118.089		Glycine betaine			2.91552e+06	1.85877e+06	2.83165e+06	1.90947e+06	2.62718e+06	1.80975e+06	261507	202295	300187	210646	215967	182245	173971	17516.9	22514.9	130500	170554	143034	100832	181192	23464.7	30499.4	181766	318907	122369	189938	201688	21650.7	21820.9	157188	174360	127391	303242	909709	12241.5	16542.8	910575	706197	794003	395891	753905	14672.1	7133.36
112	19.3945	316.133					498.339	0	0	0	203.041	0	0	201548	305.63	64481.8	617.229	94043.9	43211.3	14493.6	38015.9	101503	39865.8	5932.99	8863.66	41306.1	19280.4	46223.8	127319	50738.7	3081.21	4234.48	59078.6	18778.9	45844	88913.3	44917.9	1723.28	5512.58	0	0	0	0	0	0	0	0	0	0
113	19.3854	247.13	245.113	γGluVal			1.45995e+06	8881.3	1.31892e+06	17172.2	663878	11360.4	415772	64679.7	343427	44740	265846	31953.4	60057.2	2839.06	56067.8	72734.5	9160.39	13717	16026.9	61333.9	19004.1	58203.1	77426.6	26815.5	21803.3	48401.8	46700.4	16521.5	48356	49994.3	15811.4	25291	70754.3	10334.2	2343.67	4107.7	7304.66	1710.41	675.143	3092.94	6871.55	2265.49	4641.23
114	19.6931	336.097	317.055		C9H18NO10S	Possibly sulfoquinovosylglycerol, has many of the same glucosylglycerol fragments in positive mode MS/MS	288128	0	346561	0	266210	0	1.77389e+06	51625.5	2.02501e+06	48586.2	1.55577e+06	37045.4	814007	119309	87289.8	117720	120987	131238	156407	556867	213257	90903.6	163139	119749	63100.4	114251	292265	89694.5	68730.8	113450	85485.9	73667.2	184586	2238.39	3049.51	3161.76	4156.11	2709.96	441.007	906.456	1871.2	3354.79	869.727
115	19.3086	149.089					0	0	0	0	0	0	0	0	0	0	0	0	0	13780.7	464.419	297.845	209.125	353.481	232.108	329.18	15983.1	1344.01	479.259	1326.86	438.839	214.286	729.629	27400	897.412	205.384	469.062	468.522	1381.62	0	0	0	0	0	0	0	0	0	0
116	19.4492	204.043				possibly C6H9N3O3S	244215	2593.7	492625	1763.15	389281	1893.96	298868	39798.7	634455	27037.4	352913	14153.4	2504.15	7701.62	9717.39	11806.2	19941	418.603	30195	1964.14	5678.82	14989.9	19510.5	20378	1111.61	12755.5	3686.78	6633.82	10997.6	9931.8	12621.9	1975.23	10184	0	0	0	0	0	0	0	0	0	0
117	19.5985	302.117					0	0	0	0	0	0	0	0	0	0	0	0	2775.76	4845.67	20059.3	2436.89	3239.51	255.408	0	1381.72	2251.8	11681.8	1445.57	2101.42	0	0	614.099	2068.43	14110.5	1907.32	2222.04	502.727	0	0	0	0	0	0	0	0	0	0	0
118	19.6905	159.072			C6H10N2O3	correlated peak with m/z 206, 113, 70	14303.4	10141.2	11788.4	11343.3	8191.03	11451	23693.6	414536	30203.3	508096	17860.4	309576	597165	178324	477390	574335	571893	5337.13	103267	557847	188445	539035	583286	532510	5186.62	123920	553252	385267	596883	541601	604973	5242.78	120770	0	0	0	0	0	0	0	0	0	0
119	20.0608	161.091			C6H12N2O3		40128.5	19608.4	34950.8	23553	24358.7	22005.9	35983.5	29743.6	30721.9	27660	22467.9	19806.9	22823	4134.75	22218.7	26825.5	6081.39	1726.23	6760.95	24885.8	6597.92	28570.8	30728.8	9637.15	3351.27	8334.28	27611.7	10090.3	30294.3	26695.7	7191.56	3245.19	6195.17	0	0	0	0	0	0	0	0	0	0
120	20.128	703.207		Oligosaccharide		looks oligosaccharide like based on neutral losses in positive mode MS/MS; has ammonium and sodium adducts, possibly C25H38N2O21	67204.3	30870.8	64913.9	38881.2	69300	31940.2	0	0	212.96	0	229	0	0	13784.1	0	0	0	0	0	0	17903.1	0	0	0	0	0	0	38337.8	0	0	0	0	0	32959.3	22905.8	23178	21798.6	26147.7	12839.2	21689.5	21694	22337.2	22331.4
121	20.1106	174.122					24172.2	16231	27284.5	17805.6	27321.6	16593.9	438.138	555.982	0	0	1138.19	720.055	0	25696.9	0	420.986	0	0	251.962	413.619	38246.4	502.174	0	429.572	790.339	780.336	544.283	32523.6	0	467.768	510.944	526.363	2184.97	8202.07	37621.8	8826.69	9646.57	10017.6	11779.3	9964.56	7906.25	40003.1	10741.4
122	20.0606	231.142					192721	3795.84	211149	3295.59	164712	6341.16	188249	38388.2	209066	38617.4	144128	34093.2	29730.7	24292.3	23837.7	26864	26562	57188.1	87276.8	33832.8	37448.6	34659.6	47587.5	35072.1	57489.9	90428.9	36852.9	32471.7	25400.1	36824.8	28054.1	50863.3	121297	0	0	0	0	0	0	0	0	0	0
123	19.986	360.125					0	0	0	0	0	0	0	0	0	0	0	0	18461.7	15880.5	7953.62	8777.5	19594.8	1821.09	5366.88	24953.9	19428.3	7718.09	6709.91	17740.9	1612.82	3539.13	15949.7	14044.2	6542.83	3068.41	16146.8	2538.87	6100.63	0	0	0	0	0	0	0	0	0	0
124	20.088	148.061		Glutamate			27565.8	43143.7	24748.2	49672.7	13501.4	39504.1	9551.78	59666.4	10904.8	57072.1	4678.15	38204.4	4631.67	5379.86	13477.6	80709.9	3630.74	5625.26	6557.9	4652.94	5069.34	5231.95	43667.5	5820.92	3679.43	9011.08	10628.1	7219.09	14700.2	52655	4424.13	2790.7	7547.45	12683.4	8390.17	5356.65	18520.6	1654.32	6447.81	5070.81	10606.2	8246.78	7413.25
125	20.081	300.103					0	0	0	0	0	0	0	0	0	0	0	0	228.78	1017.88	309.129	1213.93	713.332	19335.7	3563.39	853.409	512.907	3628.76	2253.91	1511.08	18377.4	3417.27	866.469	1669.27	4273.77	2153.51	1529.41	16007	2916.73	0	0	0	0	0	0	0	0	0	0
126	20.0874	235.129			C9H18N2O5		2185	372.519	24270.5	571.485	15563.5	327.69	96706.8	76763.5	66766.9	74215	57704.6	57324.4	73318.9	328.925	61126.5	81261.2	86170.2	17838.1	1359.36	74580.8	4591.45	102256	106217	112935	12640.5	6398.96	90118.7	3962	101779	93893.7	98879.7	18987.1	5426.95	0	0	0	0	0	0	0	0	0	0
127	20.4048	254.083					0	0	0	0	0	0	0	0	0	0	0	0	0	6518.26	0	0	0	201.008	1053.31	0	5633.61	0	0	0	0	0	0	33235.8	214.72	252.469	0	0	0	0	0	0	0	0	0	0	0	0	0
128	19.6235	291.068					0	23905.8	754.124	33661.8	2327.6	26872.7	0	1638.82	0	725.791	0	312.389	0	0	0	0	0	203.634	5128.59	0	0	326.756	440.238	710.729	0	2649.79	735.798	0	1164.93	250.077	547.724	0	6090.55	4962.63	13818	5220.48	2688.21	2551.16	2622.14	12556.9	3576.16	18025	4371.89
129	19.5127	190.072		Acetylglutamate			592750	0	674898	0	354289	220.364	614292	638.077	664091	655.892	347495	0	0	0	0	0	0	0	0	0	0	0	0	0	0	0	0	0	0	0	0	0	0	0	0	0	0	0	0	0	0	0	0
130	19.5549	217.117					30849.1	8457.74	74795.5	9783.05	55812.6	10157.6	176347	19291.7	167592	21279.7	127878	18156.6	0	0	0	0	0	0	0	0	0	0	0	0	0	0	0	0	0	0	0	0	0	0	0	0	0	0	0	0	0	0	0
131	19.8787	497.129			C15H29O16P	has phosphate 98.984 fragment in positive mode MS/MS, possibly 2Hex+glycerol phosphate	0	48370.6	703.917	53979.1	611.489	47361.1	0	0	512.03	0	207.181	0	0	0	0	0	0	0	1434.17	0	0	0	0	0	0	3754.28	0	0	0	0	0	0	4115.77	39192.2	23833.7	34158	33621	32779.3	24437.8	16860.4	26447.1	24387.2	37799.3
132	19.7998	230.096					10823.5	0	7886.28	212.3	1613.55	0	24527.4	65915.5	37458.9	85740.8	12121	57673.5	29844.6	18016.5	10023.3	18558.9	10455.5	30086.7	19009.6	33753.4	25114.2	25835.3	33048	16816.9	33324.1	17293.9	30548.7	24924.2	21225	35479.7	17395.4	41522.4	36932.8	0	0	0	0	0	0	0	0	0	0
133	18.9981	255.109	253.092	Hexosylglycerol			222115	440.177	265110	438.51	196061	532.449	1.12755e+06	19655.2	1.27124e+06	19069.4	921035	13283.4	68733.4	3886.76	2872.23	5205.96	9420.89	6502.8	22612.4	52948.4	7815.62	2051.43	2723.57	4477.1	7467.06	29104.3	22874.1	11383.9	6791.58	2190.44	8995	4108.94	11924.7	13526.7	216.633	0	0	7706.48	241.001	3769.01	8039.51	508.469	0
134	18.9129	261.148	259.129	γGluLeu/Ile		two peaks	1.95664e+06	35922.4	1.79469e+06	27485.8	932178	26885.1	624256	162336	595105	135727	315096	82157	108474	0	245454	481263	1430.01	248.006	1398.73	106515	2930.54	96037.1	142383	4918.22	3193.07	61676.4	100269	2977.2	95330	119566	2230.23	2425.85	69948.6	0	0	0	0	0	0	0	0	0	0
135	18.5006	286.122					96158	256.225	3457.57	463.456	4188.67	508.605	9953.92	1.17226e+06	13575.5	739199	3800.45	661044	140635	234261	29874.7	836614	386154	26472.1	136901	125578	389922	21864.6	547524	289012	35815.5	83286.3	134632	209054	16489.9	270157	206390	24958.1	111890	0	0	0	0	0	0	0	0	0	0
136	19.3041	244.111				multiple peaks	97739.3	0	87204	606.789	52770.9	497.842	66752.7	34420.9	76289.6	26987.4	40853	22479.1	40163.3	31624.7	32732.1	40983.7	34401.9	42335.4	38763.3	38735.1	49780.8	46894.2	34885.7	43108.6	43075.2	38463.5	37620.9	39198	38052	29962.5	37985.8	44714	51614.8	0	0	0	0	0	0	0	0	0	0
137	19.1172	279.102		γGluMet			153350	0	111971	0	52517.1	0	41970.2	10571	41536.9	7525.47	23856.6	2350.32	49561.2	1342.92	36138.7	49923.8	4247.43	663.419	3872.48	34774.2	2191.63	24095	10515.5	1666.09	232.247	8144.37	21189.2	2683.5	20258.6	9563.47	1161.64	1047.85	7691.68	0	0	0	0	0	0	0	0	0	0
138	19.1797	298.122					823.854	0	2810.15	0	2522.08	0	2039.44	38537.8	3065.01	42745.6	1056.93	21802.7	16406	8233.98	3164.19	109511	32477	1510.76	15390.9	22431.4	14095	4017.35	80253.4	29811.6	4280.85	11712.5	21996.1	9907.92	2971.01	44426.9	23154.1	3665.95	15794	0	0	0	0	0	0	0	0	0	0
139	19.1765	371.181					0	0	0	0	0	0	0	0	0	0	0	0	6700.34	0	220.25	0	278.087	446.404	0	7578.98	0	679.454	674.334	444.862	985.455	0	5697.64	0	214.007	207.125	0	229.076	0	0	0	0	0	0	0	0	0	0	0
140	19.143	130.086		Pipecolic acid	C6H11NO2	Has 84 and 56 fragments in positive mode MS/MS	80194.8	80385.4	105569	95143.6	101751	80508	199649	58207.8	198685	42676.8	85815.1	27085.2	101106	33170.1	49620.5	57003.5	65039	3946.27	43455.7	75928.7	45328.4	62254.3	38773.3	53706	2055.13	41971.4	59167	56000.1	49771.7	30098.3	39709.7	546.933	59994.9	110232	15422.8	68666.8	57332.7	39191.7	0	36833.7	64030.7	28542.6	56889.6
141	18.5036	276.1					4308.73	291.696	19878.3	736.503	13153.2	209.885	43882	29832	43854.2	16286.2	15402.4	18346.5	213349	89788.7	268900	374668	191808	125774	125004	244484	205139	170679	206759	104135	52686.5	70504	122034	76143.5	131523	123201	79350.8	62691.1	114046	0	0	0	0	0	0	0	0	0	0
142	17.7012	120.065				multiple peaks, corr w 130 & 148	2008.69	31119.9	58471.6	26209.9	33030.9	29476.5	37103.7	14233.6	39488.7	8738.7	10702.2	2176.36	42062.3	35726.7	32472.8	39182.3	63535.9	33630.8	42981	50779.6	48232.4	20721	13000.2	25213.8	15252.2	21954.1	21402.8	18087.7	19123.5	11833.5	20665.8	13164.1	23705.2	36038.1	18578.1	16606.9	21593.7	22141.6	19738.2	23550.7	31580.4	46189.6	17692.1
143	17.9504	302.197				possibly C15H27NO5, two peaks	61036.1	169239	120492	183068	81580.1	165180	78959.3	167766	90042.2	168591	51702.1	138637	36983.3	27873.5	28588.6	35328.9	48050.7	45782.1	34563.8	41262.6	42207.7	52890.7	75253.5	79698.2	45943.5	34818.7	69896	43699.3	48388.2	65336.3	67432.5	42286.8	54579.2	39253.1	26906.6	38064.5	42497.5	63290	33144.3	30021.9	33473.2	27417.7	42968
144	18.8816	141.066			C6H8N2O2	many fragments in positive mode MS/MS	239772	0	376328	239.741	328488	201.941	144320	554.194	147679	592.883	71879.3	0	6281.35	12149.5	1807.79	4073.51	4178.05	2993.54	7709.21	3741.29	16559.3	2972.51	3114.89	5494.5	3336.14	4553.13	5010.24	13496.4	2086.07	1370.15	5521.42	3629.38	7848.24	0	0	0	0	0	0	0	0	0	0
145	18.55	479.188	477.177		C19H30N2O12	Possibly GlcNAc with anhydro MurNAc, has multiple chitobiose fragments in positive mode MS/MS (126,138, 168, 186, 204)	231779	4169.43	406413	8089.85	526747	8036.27	635975	0	795255	0	321585	0	0	0	0	0	0	0	0	0	0	0	0	0	0	0	0	0	0	0	0	0	0	0	0	0	0	0	0	0	0	0	0
146	18.4951	233.062					48621.2	449.231	90561.8	1054.62	60448.4	0	60085.5	404.544	38801.3	0	37360.3	213.248	0	0	0	0	0	0	0	0	0	0	0	0	0	0	0	0	0	0	0	0	0	0	0	0	0	0	0	0	0	0	0
147	17.8409	298.122				possibly C13H19N3O3S	3689.46	1242.87	5685.64	3073.86	4301.76	1927.05	1292.12	331982	2308.73	115188	1134.85	157729	18600	6749.91	3237.23	86789.3	32285.6	14745.1	3839.88	16204.6	8487.78	7310.26	101173	69742.4	26924.4	4146.35	36850.1	10516.5	4916.23	113587	37463.6	12981.9	3716.68	0	0	0	0	0	0	0	0	0	0
148	18.0449	139.048		Urocanic acid	C6H6N2O2		17678.5	33346.7	66900.4	54262.6	58660.8	52432.3	17770.1	23664.5	10234.1	25139.6	5272.22	5652.64	45637.6	12634.1	9705.03	15788.9	19032	9589.08	13081.8	40924.9	23910.2	9683.65	12695.4	12641.1	1011.27	9573.19	25973.5	15949.1	11673.3	11644.4	15209.5	4378.4	35578.4	83305.2	34158.2	42313	33650.2	45173.7	6325.58	29348.7	90411.1	44692.8	49207.3
149	17.6892	150.056		Methionine			0	12663.1	4402.37	23602.6	1682.23	20096.2	2061.88	229.261	4308.11	454.347	1086.32	0	0	2066.77	1790.28	467.799	81287.4	0	0	540.997	1158.73	1716.57	1612.84	52312.9	0	228.243	296.157	707.983	3177.23	1609.64	39244.6	0	0	1017.77	1203.19	13751.7	15815.1	11329.7	0	0	257.23	385.059	11386.7
150	17.1517	276.106					35611	139789	304944	93608.4	242298	102376	146319	3180.86	252960	2672.56	104712	2944.11	12357	4253.91	5495.53	2348.27	66998.2	5848.75	5497.42	21145.4	7846.18	2793.61	1493.79	41360.4	4311.98	2975.01	11317	3539.85	3216.49	2091.92	27326.6	2852.37	3592.39	136367	134141	209257	200768	520453	139949	156184	122318	208727	206527
151	16.4953	276.115			C11H17NO7	GlcNAc fragments, probably not anhydro-MurNAc, different adduct and fragments compared to our 2013 ACS Chem Biol paper	39621.3	89430.8	99381.3	89345.4	71391.5	97396.9	19277	0	14702.9	0	6654	0	29370.9	17149.2	18370.3	28307.3	80780	25550.8	17896	26782	36706.4	41607.8	64602.2	143033	28200.6	21764	45930.1	39997.1	33491.6	52397.4	94413.3	35003.9	39895.5	68782.6	40002	112690	95837.3	310249	47510.8	54219.1	53566.6	39051.4	125926
152	16.817	253.087					1232.82	956.764	1612.06	1603.72	2125.96	1498.84	318529	26611.9	472884	37262.2	363860	15608.4	0	0	0	0	0	0	0	0	0	0	0	0	0	0	0	0	0	0	0	0	0	0	0	0	0	0	0	0	0	0	0
153	17.2435	330.144				possibly C14H23N3O4S	0	0	227.641	0	0	0	941.482	225255	476.056	88992.5	0	73358	9279.34	1830.16	7328.32	64062.9	13781.3	13854.7	4757.45	8764.42	4846.81	13465.8	118161	32662.7	24119.5	4223.99	16008.7	4051.41	8403.37	117196	18799.2	8446.93	2258.01	0	0	0	0	0	0	0	0	0	0
154	17.2365	354.154					212.278	37289.1	933.155	60074.6	496.391	47418.1	926.359	5926.5	1938.49	1043	467.454	976.774	0	0	0	0	0	0	0	0	0	0	0	0	0	0	0	0	0	0	0	0	0	0	0	0	0	0	0	0	0	0	0
155	16.9912	328.137					207.556	0	937.911	0	277.344	0	1371.52	1.76109e+06	3321.76	811496	240.559	445450	4678.59	11193.8	96335.9	23998.2	42328.6	167753	31741	5791.35	14686	166110	53139.2	97033.4	96046.5	23354.1	27426.5	16460.7	119535	45951.6	69687	93056	18499.4	0	0	0	0	0	0	0	0	0	0
156	16.8657	356.162					0	1373.43	776.152	2181.51	767.679	1476.23	6132.49	192414	9352.88	74156.1	2300.5	74130.5	758.615	2295.97	0	43159.5	6782.2	0	0	742.834	3537.5	715.032	113639	21629	4016.76	0	3278.18	3550.86	418.484	110183	12306.9	951.779	0	0	0	0	0	0	0	0	0	0	0
157	16.9437	161.093			C6H12N2O3	MS/MS spectrum different from AlaAla	5382.49	1065.93	249589	1477.71	339433	1620.1	747829	5903.96	576749	3913.02	301382	3648.28	0	0	0	0	0	0	0	0	0	0	0	0	0	0	0	0	0	0	0	0	0	0	0	0	0	0	0	0	0	0	0
158	17.761	312.146					14908.3	6138.4	30503.7	31301	25437	31251.9	43141.7	38910.7	61014.8	17739.9	17705.6	21575.1	456.116	444.885	4283.81	1792.65	1342.3	156615	3653.48	1415.42	319.132	8355.69	5370.55	2639.4	111495	2946.93	813.573	993.505	3130	4434.22	1857.4	96396.7	3192.7	0	0	0	0	0	0	0	0	0	0
159	17.5142	159.079					0	0	0	0	0	0	0	0	0	0	0	0	32849.6	10329.5	31750.5	34828.1	41452.8	2564.35	8295.63	43990.1	20148.7	44587.8	47881.1	63596.2	2433.43	10624	45795.9	34679.9	44445.3	49357	46293.1	1994.62	10809.3	0	0	0	0	0	0	0	0	0	0
160	17.7169	134.03					0	0	0	0	0	0	0	0	0	0	0	0	1198.81	0	0	0	10797.5	0	0	910.348	0	0	0	20562.6	0	0	419.43	0	0	0	11800.3	0	0	674.275	0	0	0	5149.53	0	0	551.379	0	0
161	17.6137	342.158					0	0	0	0	0	0	0	0	0	0	0	0	224.422	0	4057.49	13145.9	834.62	443.986	224.983	802.325	1812.08	5402.17	23738.2	1826.85	238.043	0	538.443	1009.52	6969.22	31475.1	1138.67	538.695	525.509	0	0	0	0	0	0	0	0	0	0
162	17.5296	167.052					110421	73463.4	129583	51386.5	128985	53139.3	101950	45685.7	110371	41790.9	45022.6	32850.9	20257.2	0	0	0	30438.8	0	0	16828.4	480.566	0	436.878	24028.6	211.154	246.014	23029.9	0	0	0	26455	206.48	322.136	47292	0	0	0	30020	0	0	38781.6	0	0
163	17.0364	118.122					316445	246817	252191	323123	153436	279658	393531	174996	457003	189466	267999	135383	146465	136131	127393	113933	133426	127614	136443	139771	154717	168723	228743	215888	131007	132794	185206	168333	170974	164289	192785	164266	165081	287185	218252	352431	278701	318338	181355	222120	220246	175336	340293
164	16.4207	202.176			C11H23NO2		708785	1.01921e+06	755812	692335	971927	643740	1.02841e+06	577939	1.25231e+06	586916	807905	313137	681421	577562	568516	872104	663668	584873	559591	525302	649416	970473	1.1668e+06	879894	588896	551362	716244	709526	1.04101e+06	1.12565e+06	920067	687045	886231	695321	482738	693981	745227	504419	322924	210917	314673	405403	617537
165	16.8974	344.157					0	0	0	0	0	0	0	0	0	0	0	0	0	0	0	0	0	1472.5	0	0	0	0	0	353.007	67018.8	252.625	0	0	211.457	1008.18	0	10178.1	0	0	0	0	0	0	0	0	0	0	0
166	16.6582	185.163			C10H20N2O		510.358	1549.9	2103.46	474.053	915.427	0	823.376	248.687	2017.39	0	418.672	0	146176	77180.6	113116	76265.2	89738.4	98849.8	77912.2	171315	231865	416681	660544	196829	137494	56006.1	284710	122010	188155	425273	83642	63942.8	366857	153508	119130	437381	610982	140079	116229	168114	110544	168363	437964
167	16.865	204.087					22174.3	94556.7	105320	92800.2	100854	90469.2	89376.4	971.358	90995.1	1525.68	39093.3	605.327	0	218.174	0	208.66	3181.13	0	0	0	1174.22	682.452	717.499	8496.87	213.152	0	0	2863.79	274.191	233.225	4012.86	0	236.282	0	0	36920.7	32607.3	4786.64	10506.9	0	645	221.743	36447.2
168	16.7594	132.102		Leucine/Isoleucine		two peaks	9165.66	106986	88392.2	106900	23032	90961.6	58153.7	27308.4	138356	31311.8	16888	15853.5	6771.67	5983.14	29350.8	43224.6	3559.61	1928.55	6886.79	3826.35	5945.46	52100.7	74821.9	13970.6	1819.05	12401.4	4234.92	6238.17	38743.2	62435.9	4333.68	487.063	13032.4	1474.74	8447.08	195741	220520	3550.68	234.429	0	4282.46	8377.19	193067
169	16.2598	158.151				possibly C9H19NO	54029.2	49533.3	116357	45741.7	79548	42429.5	84017	29188.5	261756	31046.6	139579	24885.1	131693	97824.5	95882.6	106534	106275	130520	70542.4	129423	144159	170655	241731	221878	142733	63927.8	171126	160678	135174	199130	146714	126358	119337	118057	123791	185632	273545	209706	124364	56735.3	118411	120279	195106
170	16.1059	166.067		Phenylalanine			38298.1	60452.2	49056.4	73421.4	21066.7	51900.1	71223.9	9586.85	66562.9	11234.3	24214.7	9341.82	3298.7	1621.55	19027.3	33308.7	44376.1	1203.96	0	1334.94	801.549	46779.6	68106.8	149485	220.406	582.533	1624.21	577.771	32050.1	50942.5	72847.1	213.846	2997.96	0	0	232737	232076	19417.3	0	0	0	0	221259
171	16.1636	152.057		Guanine			8.55836e+06	2694.16	7.94527e+06	2053.97	6.6741e+06	1256.6	6.71024e+06	35059.7	7.76177e+06	33742.6	4.93198e+06	27615.7	5678.25	616.734	32677.1	63170.8	8509.6	0	0	1520.3	961.803	69132.6	131092	12921.4	0	0	46516.5	647.411	51212.5	93449.1	9281.23	0	0	161978	0	2709.22	3077.93	15436.8	0	0	360181	0	3282.87
172	15.396	625.263					10138.3	692.381	23388.3	3457.43	46040.5	4104.84	13862.2	0	17985.4	0	11359.2	0	0	0	0	0	0	0	0	0	0	0	0	0	0	0	0	0	0	0	0	0	0	3672.86	0	0	0	9995.27	473.264	858.318	6730.9	0	1374.1
173	15.5031	171.15			C9H18N2O		0	0	0	0	0	0	0	0	0	0	0	0	1.82495e+06	1.50813e+06	839698	1.98893e+06	1.4294e+06	1.57375e+06	1.54568e+06	1.09421e+06	1.17655e+06	1.29792e+06	1.53116e+06	1.67406e+06	1.14342e+06	1.42535e+06	1.27548e+06	1.30823e+06	1.25148e+06	1.34765e+06	1.57073e+06	1.57473e+06	1.42867e+06	2.24729e+06	2.17383e+06	1.87247e+06	2.008e+06	2.54359e+06	1.66942e+06	1.42795e+06	1.5339e+06	1.31076e+06	1.9322e+06
174	14.4125	164.054					6197.58	82653.6	37172.6	66872.8	82743.1	164301	19349.3	4281.27	68689.7	4100.49	42826	5469.43	8636.63	10161.5	2326.27	4879.4	3800.96	0	3531.03	5725.32	13309.1	4900.7	8342.61	7389.93	0	4284.35	6578.65	16051.4	3899.71	7678.92	5304.46	0	8385.52	135673	137478	215237	84445.3	166498	1765.91	1740.76	79028.8	105519	206654
175	14.5957	1152.64					16497.9	2167.8	18445.5	20290.4	28156.5	11310.7	994.792	0	940.328	0	271.333	0	0	0	0	0	0	0	0	0	0	0	0	0	0	0	0	0	0	0	0	0	0	2784.04	2140.85	3043.54	3663.41	34618.7	4708.3	4715.05	5684.08	3354.57	5757.33
176	13.1285	304.281					0	0	0	0	0	0	0	0	0	0	0	0	0	0	0	0	0	0	0	0	0	0	0	0	0	0	0	0	0	0	0	0	0	107131	1250.18	915.356	1430.28	5311.35	2206.62	1238.62	77420.4	2559.78	1660.6
177	13.6392	153.039	151.025	Xanthine			362083	36604.9	464328	40018.7	566632	39032	299692	1593.64	471820	870.343	255472	1974.56	1676.55	5108.19	7031.04	1489.36	60513.3	244.327	0	1137.95	4231.68	18749.6	4180.17	91873.9	0	987.688	2161.4	5337.32	8619.42	2438.98	70248.3	464.99	1192.51	21680.3	15823.8	42520.1	30997.8	435625	0	0	14559.3	12099.3	42616
178	17.0814	746.414					22845.9	0	29397.8	0	18875.6	0	88023.9	0	94324.5	210.3	62397.6	229.194	0	0	0	0	0	0	0	0	0	0	0	0	0	0	0	0	0	0	0	0	0	0	0	0	0	0	0	0	0	0	0
179	17.3533	212.094					1675.53	38528.8	22357.7	35956.2	16516.1	38710.9	15138.9	28095.4	23155.9	29132.9	7792.5	12742.8	239876	265910	178130	290759	263466	171628	198721	172768	201436	220384	256605	238217	157306	167418	176485	225224	220753	226325	224200	199762	227253	258472	276194	272603	270924	193545	156611	164627	227796	207141	290112
180	16.3658	314.143				possibly C11H23NO9	173059	0	208012	570.628	110826	1650.97	376316	1884.82	486632	813.632	220284	1385.81	0	0	0	0	0	0	0	0	0	0	0	0	0	0	0	0	0	0	0	0	0	0	0	0	0	0	0	0	0	0	0
181	16.0936	314.154			C14H23N3O3S		0	0	0	0	0	0	0	0	0	0	0	0	3857.14	13556.1	108377	3003.7	4892.9	2667.52	7801.42	3496.13	18498.6	301503	7272.84	8725.79	3597.75	4283.01	7166.3	16616.3	144173	2019.7	8385.51	7793.3	6710.55	0	0	0	0	0	0	0	0	0	0
182	16.3123	271.123					2.30927e+06	249.053	2.43327e+06	0	1.73307e+06	0	995012	0	1.81145e+06	208.157	511294	253.302	0	0	0	0	0	0	0	0	0	0	0	0	0	0	0	0	0	0	0	0	0	0	0	0	0	0	0	0	0	0	0
183	16.3941	694.294	692.276				1.25228e+06	0	1.69607e+06	0	1.36977e+06	0	1.47778e+06	0	2.4702e+06	0	1.02729e+06	0	0	0	0	0	0	0	0	0	0	0	0	0	0	0	0	0	0	0	0	0	0	0	0	0	0	0	0	0	0	0	0
184	16.3518	303.13					154898	0	193509	0	161602	0	176042	0	286554	0	135803	503.654	0	0	0	0	0	0	0	0	0	0	0	0	0	0	0	0	0	0	0	0	0	0	0	0	0	0	0	0	0	0	0
185	16.0168	398.176					363.841	280.841	3220.28	752.343	2937.75	2058.21	4588.82	57134	8383.06	40074.8	11018.5	57569.7	0	0	0	0	0	0	0	0	0	0	0	0	0	0	0	0	0	0	0	0	0	0	0	0	0	0	0	0	0	0	0
186	16.4336	209.11					16317.9	2606.73	30252	2486.28	20657.2	3262.53	197359	3755.79	318386	2423.4	196171	4103.16	0	0	0	0	0	0	0	0	0	0	0	0	0	0	0	0	0	0	0	0	0	0	0	0	0	0	0	0	0	0	0
187	15.8424	195.025					111269	0	199538	0	156614	0	240687	454.207	334094	1095.33	241339	456.702	0	0	0	0	0	0	0	0	0	0	0	0	0	0	0	0	0	0	0	0	0	0	0	0	0	0	0	0	0	0	0
188	15.3418	603.278					1.63222e+06	0	1.56782e+06	0	1.60142e+06	0	1.86467e+06	567.618	2.48768e+06	944.546	1.33703e+06	827.096	0	0	0	0	0	0	0	0	0	0	0	0	0	0	0	0	0	0	0	0	0	0	0	0	0	0	0	0	0	0	0
189	15.7361	141.054					91638.2	0	127073	0	96386.4	0	353345	16556.3	463097	10633.9	363190	5488.48	0	0	0	0	0	0	0	0	0	0	0	0	0	0	0	0	0	0	0	0	0	0	0	0	0	0	0	0	0	0	0
190	15.1562	168.062					61722.7	879.517	87097.5	238.894	60993.3	440.243	223251	5112.94	280626	6615.37	192046	9443.45	0	0	0	0	0	0	0	0	0	0	0	0	0	0	0	0	0	0	0	0	0	0	0	0	0	0	0	0	0	0	0
191	15.1652	588.29					0	0	218.029	0	0	0	7610.12	27382.9	15011.5	36426.5	7585.9	34928.9	2165.27	2011.86	0	1554.55	1107.4	1541.34	1096.05	3297.71	4149.33	4308.79	6828	5165.83	3130.85	2451.57	8644.05	6234.58	1404.11	7725.61	2951.58	3277.78	6419.45	0	0	0	0	0	0	0	0	0	0
192	15.1504	186.07					48264.8	686.492	54531.6	729.655	39640.3	668.263	96466.7	5716.99	127529	6158.31	79652.7	5061.48	0	0	0	0	0	0	0	0	0	0	0	0	0	0	0	0	0	0	0	0	0	0	0	0	0	0	0	0	0	0	0
193	15.1678	180.102				corr w 134	958527	1353.18	995813	490.279	964770	1523.77	674670	6133.24	775551	10028.7	550650	6946.04	9260.6	5654.13	1271.29	1595.7	1178.26	0	6163.63	9143.25	9841.89	1896.62	3340.05	3093.99	225.413	7288.34	11184	7093.19	1472.69	2985.17	1987.84	0	9534.43	0	0	0	0	0	0	0	0	0	0
194	16.4001	199.18				possibly C11H22N2O	67929.5	710.609	28526.7	0	37867.6	0	44165.1	728.369	78481.2	0	63064.9	283.645	12171.4	11198.8	10052.4	6395.21	8462.17	10971.2	20792.2	18102.1	38576.4	36579	46770.1	23238.1	15088	15489.1	27199.7	20580.4	18146.3	43598.3	11207.2	7349.91	80237.4	13090.8	22661.4	22389.5	39394.7	16375.7	11735.6	40565.6	10792.2	28002.1	23379.3
195	16.3812	220.115					126881	6113.82	152925	6390.61	114785	5435.59	94504.4	321.187	115216	519.434	63875.8	446.554	6304.73	63316.4	3355.68	429.848	2518.2	253.123	17398.5	4508.48	76071.3	10446.1	4440.2	7479.53	0	9255.44	5993.75	62718.9	4793.95	2268.3	5492.24	897.562	11558.4	15367.9	75379.6	20558.8	25302.4	24605.4	0	20937.3	20997.9	73740.8	23629
196	16.5774	205.078		Tryptophan			3845.09	8337.47	14603.3	15180.5	13900.7	10831.1	9945.5	1682.23	7681.19	2287.68	3702.84	592.16	519.594	228940	1305.86	1812.06	1162.88	0	8120.83	1613.2	277820	3231.78	6549.91	3531.39	487.785	8353.17	3105.93	256577	1356.09	2570.03	1979.35	232.448	7479.26	0	5204.77	10439.9	4963.08	1076.61	200.073	252.287	206.669	5986.53	11416.7
197	16.1297	239.206					0	0	0	0	0	0	0	0	0	0	0	0	14491.3	17021.3	11597.4	4715.22	10877	14252.9	12892.2	28614.8	62821.3	57049.2	78218.2	41299.9	24486.8	7949.23	41797.6	33970.1	22207.2	57768.1	18284.1	9487.15	61141	25347.8	13060.4	23296.9	24440.4	26058	19211	31832	19444.2	22861.8	16941.1
198	15.692	263.213					665.918	287.564	2318.77	0	477.925	0	1056.24	0	0	0	1667.67	456.363	52167.9	54789.6	39316	59575.6	71564.7	62299	55710.3	37856.5	47107.7	53627	56082	70892.3	61070.4	54875.4	48626.3	53353.7	72269.6	61025.4	82187.1	68546.3	64017.6	11008	9623.77	8708.76	2088.16	9628.14	7944.78	4374.05	5085.91	6533.91	5992.15
199	15.8007	177.089					0	0	0	0	0	0	0	0	0	0	0	0	0	31648.8	646.677	220.001	0	447.967	5405.05	226.456	47532.9	1497.77	2227.13	1727.34	801.419	9369.77	947.609	43057.5	656.971	2787.09	646.723	459.586	8691.41	0	0	0	0	0	0	0	0	0	0
200	15.8374	144.08					0	0	0	0	0	0	0	0	0	0	0	0	24729.4	980.725	0	0	0	0	0	17444.9	2421.66	242.25	269.24	255.041	202.084	0	13750.2	1841.64	0	204.286	203.216	0	260.01	51722.5	0	1084.09	947.992	3712.02	0	487.321	20609.3	0	220.111
201	15.3597	259.109					0	0	0	0	0	0	0	0	0	0	0	0	8001.92	481.936	0	248.015	473.072	448.173	0	6631.68	1256.41	0	575.371	1171.57	427.907	231.026	9448.16	1209.63	0	0	673.138	234.225	0	0	0	0	0	0	0	0	0	0	0
202	15.0841	112.051		Cytosine			5.842e+06	21296.2	5.87335e+06	21048.7	4.83633e+06	22252.5	4.75596e+06	1796.6	4.3918e+06	3925.64	3.10638e+06	3596.45	4985.87	159877	3924.67	6044.43	9984.37	6246.75	23738.7	3772.66	179308	10056.1	13087.3	16859.1	6560.39	6844.72	6306.31	164063	6038.98	8853.73	11647.1	6542.75	11782.6	34248.7	81274.8	61474.7	36192.4	73903.3	44582.6	54332.5	56113.9	94970.9	60840.6
203	15.3077	276.103					0	0	0	0	0	0	0	0	0	0	0	0	11507.3	9248.98	8537.77	12859.5	25135.8	15931.3	10148.3	14881	20384.3	17572.7	24834.6	37747.7	14446.5	10229.5	21957.6	19320.5	16603.5	22736.6	26056.1	17565.8	17569.9	0	0	0	0	0	0	0	0	0	0
204	15.1703	234.127					20094.2	487.94	18010.4	0	13917.9	0	27723.4	295.02	25810.1	223.75	20302	1216.67	0	4269.5	1745.89	242.263	506.201	447.19	1547.3	1344.96	10493.6	1873.05	3575.79	2792.59	2756.67	3064.41	1865.36	8117	2394.43	2138.17	1070.37	1374.97	4063.58	441.537	4411.85	518.018	0	550.985	0	946.424	456.103	3738.95	0
205	15.2545	116.068					383236	757.017	408234	0	390987	0	427343	210.924	607735	272.889	339408	921.395	0	0	0	0	0	0	0	0	0	0	0	0	0	0	0	0	0	0	0	0	0	0	0	0	0	0	0	0	0	0	0
206	16.0016	281.15					3.06792e+06	6227.07	5.57499e+06	2415.75	3.43765e+06	6330.67	737734	16897.4	1.09173e+06	17065.2	520559	20488.6	0	0	0	0	0	0	0	0	0	0	0	0	0	0	0	0	0	0	0	0	0	0	0	0	0	0	0	0	0	0	0
207	15.0574	142.087					69314.5	276.24	68400.1	0	48222.4	506.522	107083	662.157	118200	0	104179	225.942	0	0	0	0	0	0	0	0	0	0	0	0	0	0	0	0	0	0	0	0	0	0	0	0	0	0	0	0	0	0	0
208	14.5025	584.361			C27H50O12	has hexosylglycerol looking fragments in positive mode MS/MS	84311.7	0	114306	0	79431.5	0	384809	1314.26	374554	1243.65	305812	1259.81	978.935	476.818	533.673	459.734	273.744	759.901	12997	1379.36	395.649	1347.82	2975.94	913.583	283.314	18728.4	1880.73	1138.48	502.298	1150.44	1115.47	209.42	25274.5	0	0	0	0	0	0	0	0	0	0
209	14.734	760.432			C34H62O17	has hexosylglycerol and dihexosylglycerol looking fragments in positive mode MS/MS	10323	0	23032	0	20463.4	0	163265	1186.91	173055	971.934	121933	1202.68	0	0	0	0	0	0	0	0	0	0	0	0	0	0	0	0	0	0	0	0	0	0	0	0	0	0	0	0	0	0	0
210	14.7821	484.25					1223	0	1813.08	0	1635.91	0	6388.09	34352.5	6387.03	45657.4	6393.71	60208.5	0	0	0	0	0	0	0	0	0	0	0	0	0	0	0	0	0	0	0	0	0	0	0	0	0	0	0	0	0	0	0
211	14.5065	183.097					12649.3	1472.76	20084.3	2830.58	14580.1	3262.15	85274.1	2482.86	102984	3862.82	85551.9	5931.6	0	0	0	0	0	0	0	0	0	0	0	0	0	0	0	0	0	0	0	0	0	0	0	0	0	0	0	0	0	0	0
212	14.689	190.046			C10H7NO3		158897	0	255737	0	223825	0	178280	0	292591	0	150709	288.139	0	0	0	0	0	0	0	0	0	0	0	0	0	0	0	0	0	0	0	0	0	0	0	0	0	0	0	0	0	0	0
213	14.8272	220.119					0	0	0	0	0	0	0	0	0	0	0	0	2645.19	29554.9	469.59	0	552.576	207.442	15321.9	3405.92	37813.4	4947.72	2261.16	5141.42	1118.78	7063.35	5563.08	34989.4	203.604	206.396	2526.86	0	12066.1	11156.2	69192.2	8507.55	2097.39	14160.9	0	10053.7	10798.5	41825	4645.71
214	14.5001	166.072					0	0	0	0	0	0	0	0	0	0	0	0	738.648	6277.54	488.365	0	417.337	636.088	205.385	1047.99	7877.4	1027.74	698.4	281.447	246.324	0	1118.77	6368.54	0	210.075	279.606	519.278	645.46	2423.81	8310.92	1892.19	277.455	2647.94	477.15	0	1664.69	6753.02	2301.05
215	14.3267	129.062					184256	443.57	181293	882.127	182694	1276.23	256176	13648.3	337808	16028.4	231043	12883.8	5315.9	4380.21	3690	3506.17	3639.91	30204.1	4590.98	4769.95	9022.24	8728.25	11534.4	9150.48	30651.9	6006.19	7261.79	7830.75	6366.67	8227.77	7634.06	34695	10270.3	0	0	0	0	0	0	0	0	0	0
216	14.3557	298.118		Methylguanosine	C11H15N5O5	Has 166 and 149 fragments in positive mode MS/MS	53911.3	242.199	58258	459.352	61266.8	472.127	55812.7	0	69005.5	0	49232.4	0	1293.85	6150.39	537.38	203.066	208	1112.65	657.858	1048.5	8665.23	2066.71	670.656	452.373	922.326	427.516	628.378	7644.33	707.321	521.326	257.033	2093.89	465.046	2066.88	10908.4	1075.69	231.125	3807.1	599.405	0	2109.76	10122.5	1018.78
217	13.916	290.267					0	0	0	0	0	0	0	0	0	0	0	0	33528.6	0	0	203.579	0	0	0	29903.4	209.894	0	957.126	0	0	496.948	37743.3	224.012	0	0	0	0	233.089	0	0	0	0	0	0	0	0	0	0
218	14.1007	182.065					0	0	0	0	0	0	0	0	0	0	0	0	0	5188.48	0	0	0	0	2113.84	0	4790.44	213.013	0	0	0	2364.89	0	3764.04	0	0	0	0	2159.6	0	0	0	0	0	0	0	0	0	0
219	13.4153	130.159				possibly C8H19N	29692.7	652555	185982	866076	176974	817054	222993	526725	245114	480661	211789	437697	248329	323375	193699	329934	300298	152515	228247	302841	199993	296382	327754	271035	181388	259012	262013	284195	301164	362478	238101	257533	217568	105896	54988.6	49484.3	76638.1	122955	53677.3	63337.3	72710.3	73990.1	59253
220	13.3613	166.074		Methylguanine		two peaks, MS/MS consistent with 7-methylguanine, different from 1-methylguanine (Metlin)	5.74258e+06	5178.3	4.70882e+06	5647.99	4.70714e+06	5919.9	4.89015e+06	10407.9	4.61777e+06	9926.77	3.47178e+06	10605	27756.3	29763.6	10642.4	7985.26	13179.6	13484.4	12567.2	17495.5	36564.9	27357	12847.4	18563.4	12065.6	9607.96	20297.1	29748.9	15819.6	10955.1	13142.1	11739.1	12812.2	19757.1	23123.9	19511.8	4079.43	30488.9	12718.8	0	10655.2	17628.8	19183.2
221	13.4179	113.034			C4H4N2O2	same formula as uracil, however, no 70 fragment, but 55 fragment in positive mode MS/MS	112386	4672.99	80366.9	7592.55	61666.1	5257.67	127737	6963.8	88164.8	6635.75	88829.4	5943.32	0	0	2964.96	4833.45	5915.72	0	0	1361.55	0	7217.57	6634.88	10549.9	284	0	1314.03	447.092	5827.47	6334.68	7152.21	328.432	228.215	1887.98	0	4628.91	2952.92	25025.2	0	0	3580.41	0	4615.73
222	13.4294	758.563					4579.06	136341	4154.56	165209	17438.4	142061	0	0	316.488	0	0	0	0	0	1222.9	0	0	8596.83	0	0	0	2273.85	0	0	18002.7	0	0	213.343	1333.53	0	208.314	4516.78	0	123132	95756.1	111984	135607	65639.8	86210.1	93179	73779.8	69621.1	107767
223	13.0773	242.286					2811.01	0	1724.19	0	771.937	0	779.516	0	720.566	0	893.355	0	29053.5	27055.9	18627.8	24117.9	24181.1	27211.9	27781.8	22157.6	31796.5	35933.4	48338.9	39307.1	26367.9	23106	32707.3	38403.6	18749.9	42724.7	30338.9	19027	41306.8	76777.7	56155.1	67872.8	80376	133265	50423.5	66539.4	46764.8	42345.6	50495.1
224	13.3338	242.102					282657	0	303917	0	174733	0	104073	0	121384	0	98051.8	219.614	0	0	0	0	0	0	0	0	0	0	0	0	0	276.61	0	0	0	0	0	219	217.08	0	0	258.049	0	0	0	0	0	0	0
225	13.167	137.051		Hypoxanthine			1.0865e+06	474422	1.01457e+06	495242	1.10927e+06	531207	445396	12790.3	396471	12767.4	373848	11271	9807.59	256.564	6926.73	10554.6	23741.3	650.527	363.203	10231.3	1088.81	13106.4	10640.6	30009.6	1776.34	761.435	43210.5	1354.71	8398.6	9794.38	26520.8	759.66	1356.63	127404	448.007	365692	275668	592710	0	0	33907.5	220.233	343804
226	13.3755	800.622					33268.6	210753	23128.7	256445	54920.7	219012	0	0	0	206.643	0	0	0	0	0	0	0	30245.5	0	0	0	0	0	0	52852.3	0	0	0	0	0	0	11345.4	0	158325	138777	144268	212682	81476.6	122806	110456	134512	74812	137404
227	12.9276	270.316					0	0	0	0	0	0	0	0	0	0	0	0	148402	108733	75521.1	162843	143921	126294	107890	102948	128879	141669	272418	185762	107238	84992.2	139776	147050	89588.4	194146	147615	97146.1	114476	361369	225126	309559	304231	476471	193979	202897	203836	144747	236760
228	13.4119	272.186					5142.05	68335.2	108984	40926.2	68817.6	60906.6	69245.3	43543.8	115932	38348.3	70637	25936.6	61329.4	60599.3	37665.9	56592.6	68186.9	56620.1	63036.8	45298.1	67834.6	48766	47368.8	69898.2	54929.9	46598.7	51504.5	60974.5	51152	52880.9	71527.3	42363.2	49839.9	94560.9	59676.6	39136.6	95266.5	73881.5	40561.5	25791.8	48382.6	54032.8	40419.8
229	13.4397	666.364					342.215	0	1576.76	0	659.17	0	2212.67	53377.2	3209.88	25981.1	2870.53	25931.1	90034.7	22586.3	24205.8	87891.1	103676	101447	65142.8	114396	89758.3	116251	248227	235052	89424.6	124658	250081	169933	97375.9	247211	170214	159657	230824	0	0	0	0	0	0	0	0	0	0
230	13.2717	772.58					7201.51	67460.2	6630.72	83273.1	14063.6	70539.1	276.028	0	469.776	305.818	863.679	201.524	0	0	0	251.078	209.579	25495.7	0	270.802	416.429	232.682	1076.68	0	52971	0	439.335	224.563	205.438	1485.56	291.112	10299.5	415.023	50310.4	45933.8	53487.7	64350	29803.1	59083.9	35388.2	42317.8	31376.2	51465.6
231	13.5266	668.324					1134.86	0	1975.42	0	547.136	0	7393.43	103372	6602.42	56654.6	7571.09	64579.2	0	0	267.562	0	0	0	0	0	0	0	64805.4	0	0	0	0	0	0	0	0	0	0	0	0	0	0	0	0	0	0	0	0
232	13.3618	786.592					13248.1	192887	8313.2	238802	35544	205080	223.494	0	0	0	226.243	0	0	0	3409.33	0	0	2327.41	0	0	236.694	21781.4	0	0	4461	0	0	0	8377.38	0	0	1373.71	0	111844	95827.7	149386	103584	58563.6	76912	81134	86031.6	66594.7	155013
233	13.2046	670.402					2317.25	4738.44	5433.54	8240.43	11423.2	11247.8	7062.77	40927.2	6796.25	30847.6	5437.59	31758.1	12038.5	7215.7	7480.95	19642.4	21689.2	23234.9	19220	22703.9	30284.9	21582.9	54942.4	57899.6	22939.4	36681.6	53175.7	46758.6	22591.8	57978.3	40429.6	40045.3	50059.1	0	0	0	0	0	0	0	0	0	0
234	13.2642	694.398					0	0	0	0	1104.14	0	6173.94	42404.5	4185.41	11907	3643.71	18131.3	27170.4	29848.2	26887.9	82467.4	69839	101131	69451.6	70629.5	102793	134987	238911	206429	93977.7	136155	210721	155911	94503.9	238321	134096	156701	223092	0	0	0	0	0	0	0	0	0	0
235	13.1463	696.419					2966	0	5361.68	0	1982.64	0	23417.8	189484	15623.4	79543.7	13727.2	104215	50853.5	66348.4	60439.7	159052	139593	217196	152989	165917	248909	272086	560573	449740	232810	310650	492816	368580	205402	535191	285224	356005	502657	0	0	0	0	0	0	0	0	0	0
236	12.9817	103.954					0	0	0	0	0	0	0	0	0	0	0	0	232029	204257	140695	166671	146294	205062	203934	141040	147800	168615	88203.6	180442	166612	162022	132892	134245	140580	59521.5	147963	160820	117302	0	0	0	0	0	0	0	0	0	0
237	12.948	658.403				two peaks	883730	279785	1.116e+06	494849	1.56408e+06	700702	6037.43	874.235	3212.49	1222.98	3683.91	1603.9	0	1178.61	0	0	2754.68	0	0	207.921	10832.3	0	440.004	6848.57	410.681	0	207.042	30231.3	244.482	794.384	3805.4	0	896.704	66696.5	95620.3	107972	165123	332736	216735	262180	184368	185198	217034
238	12.3914	216.197			C12H25NO2		510490	3.20916e+06	1.60398e+06	3.37531e+06	2.19992e+06	4.08663e+06	1.93794e+06	3.35535e+06	1.51452e+06	3.23443e+06	1.3513e+06	1.66066e+06	679376	1.18146e+06	658977	710434	1.11862e+06	1.4623e+06	960339	1.0956e+06	1.11184e+06	1.35101e+06	794139	1.06586e+06	1.00713e+06	735374	1.18901e+06	1.46535e+06	1.13868e+06	908306	1.10843e+06	1.46821e+06	1.15361e+06	3.91435e+06	3.13669e+06	2.63607e+06	2.09293e+06	3.27508e+06	3.64679e+06	2.93141e+06	3.79157e+06	5.18134e+06	4.23705e+06
239	12.7712	178.075					0	0	0	0	0	0	0	0	0	0	0	0	0	233.828	5659.26	207.942	0	408.107	0	0	234.166	18690.9	435.182	0	547.004	0	0	0	6107	267.882	213.322	226.256	0	0	0	8880.2	0	0	0	0	0	0	8466.67
240	14.9936	131.07					601060	739.966	636571	218.034	482342	1129.33	351256	768.546	451026	260.408	230892	2227.64	0	0	0	0	0	0	0	0	0	0	0	0	0	0	0	0	0	0	0	0	0	0	0	0	0	0	0	0	0	0	0
241	14.8635	276.107					270418	24301.7	325626	24950	327528	26487.1	309750	3495.4	348705	2097.09	254563	1935.25	0	0	0	0	0	0	0	0	0	0	0	0	0	0	0	0	0	0	0	0	0	0	0	0	0	0	0	0	0	0	0
242	14.7705	291.047				two peaks	8805.1	0	10334.1	0	6268.77	0	22002.9	0	40270.3	0	28488.9	0	0	0	0	0	0	0	0	0	0	0	0	0	0	0	0	0	0	0	0	0	0	0	0	0	0	0	0	0	0	0	0
243	14.332	138.055					52189.7	203.249	63786.7	513.936	56330.8	255.469	70317.4	0	90021.7	214.46	61442.8	715.956	0	0	0	0	0	0	0	0	0	0	0	0	0	0	0	0	0	0	0	0	0	0	0	0	0	0	0	0	0	0	0
244	14.4557	728.406				two peaks	18161.8	0	18263.8	0	13922.7	0	50797.1	111857	60356.8	109452	49540.8	110398	0	0	0	0	0	0	0	0	0	0	0	0	0	0	0	0	0	0	0	0	0	0	0	0	0	0	0	0	0	0	0
245	14.2057	538.32					5053.77	0	19504.9	0	17297.7	0	71713.2	0	82225.9	1861.89	60649	1423.8	0	0	0	0	0	0	0	0	0	0	0	0	0	0	0	0	0	0	0	0	0	0	0	0	0	0	0	0	0	0	0
246	14.0595	321.152					62849.8	0	90355.1	211.42	61022.3	0	105099	4858.83	202962	4357.92	120871	5848.13	0	0	0	0	0	0	0	0	0	0	0	0	0	0	0	0	0	0	0	0	0	0	0	0	0	0	0	0	0	0	0
247	14.2872	85.0299					163037	0	164879	0	164671	0	174750	6964.38	231368	8419.9	147528	11906.8	0	0	0	0	0	0	0	0	0	0	0	0	0	0	0	0	0	0	0	0	0	0	0	0	0	0	0	0	0	0	0
248	13.4654	325.201					5817.11	684.554	6651.03	439.426	2948.06	1335.76	120315	5207.3	178013	5703.41	123822	7840.44	0	0	0	0	0	0	0	0	0	0	0	0	0	0	0	0	0	0	0	0	0	0	0	0	0	0	0	0	0	0	0
249	13.8267	126.066		Methylcytosine		Has 54, 55, 81, 82, 83, 108, 109 fragments in positive mode MS/MS. Corr w 115, 247	547948	0	622342	0	518112	0	1.24843e+06	0	1.56166e+06	0	932872	0	0	0	0	0	0	0	0	0	0	0	0	0	0	0	0	0	0	0	0	0	0	0	0	0	0	0	0	0	0	0	0
250	13.455	760.583					16509.9	143061	14661.2	174935	34159.6	147037	0	0	0	0	0	259.044	0	0	1335.16	207.532	0	3268.64	318.356	222.708	437.253	2502.28	718.003	0	5182.72	269.781	0	0	962.041	0	0	884.445	244.72	124030	111197	119643	159452	82407.3	84936.3	92100.2	86155.2	71116.7	115035
251	13.7593	181.06					150904	274.414	209272	0	206037	0	100030	200.139	119408	826.031	76450.8	742.051	0	0	0	0	0	0	0	0	0	0	0	0	0	0	0	0	0	0	0	0	0	0	0	0	0	0	0	0	0	0	0
252	13.3249	342.175					383065	0	375132	0	309715	0	406774	21547.9	486505	21364.6	365128	25752.2	0	0	0	0	0	0	0	0	0	0	0	0	0	0	0	0	0	0	0	0	0	0	0	0	0	0	0	0	0	0	0
253	13.1699	531.246					10687	0	11951.8	0	8884.57	0	44382.9	0	56504.7	0	41950.2	429.141	0	0	0	0	0	0	0	0	0	0	0	0	0	0	0	0	0	0	0	0	0	0	0	0	0	0	0	0	0	0	0
254	13.0103	744.425					0	0	0	0	0	0	1216.26	48568	918.105	107588	653.926	73933.9	0	0	0	0	0	0	0	0	0	0	0	0	0	0	0	0	0	0	0	0	0	0	0	0	0	0	0	0	0	0	0
255	12.9332	686.433					263414	86550.2	308945	161669	415300	215629	2539.6	4718.06	2121.24	4045.65	2693.26	6399.91	0	0	0	0	0	0	0	0	0	0	0	0	0	0	0	0	0	0	0	0	0	41284.2	27666.2	31922.4	50511.4	91439.7	66438.4	81689.2	67774	55231.9	66271.4
256	12.6799	910.649					14611	57632.3	8745.8	56102	4366.37	50088.6	0	0	0	0	0	0	0	0	0	0	0	0	0	0	0	0	0	0	0	0	0	0	0	0	0	0	0	37623	21382.8	22790.2	57217.8	59905.9	44685.3	50587.4	57213.5	41532.7	41077.3
257	11.9665	141.058					326541	1016.62	314802	824.089	226596	828.337	215667	254.208	172478	270.72	119274	1069.57	26987.2	10515.5	2534.19	218.004	738.832	1932.91	7963.04	25075.8	12253.6	6156.54	4140.41	4823.19	5479.71	9495.95	23097.3	11784.5	6396.72	4835.87	4547.2	4427.48	8572.91	94956.1	17681.2	1101.69	209.407	6034.32	4066.99	8491.89	49884.6	12954.1	2219.63
258	12.4663	202.216					1446.46	141979	103175	243930	72256.6	266830	143613	177834	216251	147757	121371	170821	0	0	0	0	0	0	0	0	0	0	0	0	0	0	0	0	0	0	0	0	0	0	0	0	0	0	0	0	0	0	0
259	11.4076	202.217					15993.7	108580	34840.3	138423	45883.1	135145	81292.2	93379.9	105391	79261.6	72061.2	91644.8	0	0	0	0	0	0	0	0	0	0	0	0	0	0	0	0	0	0	0	0	0	0	0	0	0	0	0	0	0	0	0
260	12.1158	159.062					54194.4	1855.54	133460	3926.67	56069.5	3848.75	129807	9854.4	222127	9321.96	133722	10115.5	0	0	0	0	0	0	0	0	0	0	0	0	0	0	0	0	0	0	0	0	0	0	0	0	0	0	0	0	0	0	0
261	12.0571	742.425					1165.87	0	22988.2	0	27011.4	0	241854	707.77	216190	537.859	168702	1452.32	0	0	0	0	0	0	0	0	0	0	0	0	0	0	0	0	0	0	0	0	0	0	0	0	0	0	0	0	0	0	0
262	12.1351	288.291					202.44	20354.3	951.954	3726.57	239.335	27412.3	1370.73	0	1349.55	0	1110.16	231.9	0	0	0	0	0	0	0	0	0	0	0	0	0	0	0	0	0	0	0	0	0	793.007	68900.3	74594.5	177442	110621	66068.6	9259.38	3078.73	64322.6	58676.4
263	11.283	129.067			C5H8N2O2		1.61806e+06	4668.45	1.35794e+06	5626.38	1.31246e+06	4177.68	43909.1	4776	49888.5	3257.2	36719	7144.8	4090.36	15484.5	3233.37	4374.52	4917.65	6794.67	5788.71	6233.38	19845.2	8052.11	10250	9252.11	7412.43	7196.68	6039.24	22068.8	7528.12	8508.24	8098.76	7546.94	7327.8	4996.86	348376	6859.3	3031.75	412516	8303.21	4548.97	2993.63	282471	6176.41
264	11.6995	855.477					0	0	0	0	0	0	0	36278.5	0	53698.1	0	49348.2	0	0	0	0	0	0	0	0	0	0	0	0	0	0	0	0	0	0	0	0	0	0	0	0	0	0	0	0	0	0	0
265	11.3317	126.067			C5H7N3O	Has 5-methylcytosine fragments (MassBank), but additional ones as well	1.26806e+06	41740.7	1.20247e+06	82782.8	973842	32483.3	1.01693e+06	3326.63	1.11227e+06	902.24	815924	1951.79	0	0	0	0	0	0	0	0	0	0	0	0	0	0	0	0	0	0	0	0	0	0	0	0	0	0	0	0	0	0	0
266	11.1807	166.074		Methylguanine	C6H7N5O	MS/MS consistent with 1-methylguanine, different from 7-methylguanine (Metlin)	2.28479e+06	731.316	2.21144e+06	759.529	1.93044e+06	506.789	1.7557e+06	2765.36	1.88577e+06	3656.38	1.40852e+06	3746.46	0	0	0	0	0	0	0	0	0	0	0	0	0	0	0	0	0	0	0	0	0	0	0	0	0	0	0	0	0	0	0
267	10.1707	136.063	134.049	Adenine			213668	94626.1	229015	93258.9	186406	101008	334870	72364.7	155130	72494.9	222206	72693	75126.1	9262.04	60613.9	71268.1	20151.4	16376.6	17306.9	52782.1	24823.7	121266	110426	39768.7	25000.8	23163.8	317977	27271.4	91482.1	105189	32030.4	27314.1	32722.2	711293	4481.28	110231	83958.1	55507.5	7690.2	4762.57	1.17342e+06	9270.91	113517
268	11.9323	854.474					0	0	0	0	0	0	0	84410.1	0	123970	0	116578	0	0	0	0	0	0	0	0	0	0	0	0	0	0	0	0	0	0	0	0	0	0	0	0	0	0	0	0	0	0	0
269	11.0103	186.223					423.213	506105	18325.9	725400	35507.2	685793	52509.9	587997	66051.3	502969	46311.2	333419	0	0	0	0	0	0	0	0	0	0	0	0	0	0	0	0	0	0	0	0	0	0	0	0	0	0	0	0	0	0	0
270	11.1986	268.106		Adenosine			1.88105e+06	111743	2.01209e+06	116708	1.26651e+06	109070	3.36929e+06	45361.7	2.81854e+06	40055.2	2.12452e+06	46058.9	32429	223.123	63970.9	50843	45933.1	115732	4059.67	61111	2509.68	183188	84451.8	112346	119860	5615.59	62516.7	2497.14	85139.5	58669.7	47520.3	107493	76229.5	65094.9	6203.25	268139	159772	139851	701450	20092.8	29946.1	4808.09	240712
271	11.2113	151.061			C6H6N4O	Possibly methylhypoxanthine	542974	1213.53	555757	1456.61	506531	1434.81	543617	2319.51	526197	3609.61	426096	1477.67	436.057	14627.3	874.329	1508.03	2377.26	647.265	3532.53	1041.41	16369.5	1222.66	726.514	888.274	1452.22	289.125	1554.38	15775.9	1484.73	1491.84	204.343	220.452	1005.08	227.537	22782.1	1774.57	223.182	2438.67	433.066	0	0	15087.9	1121.13
272	10.616	998.666					0	0	0	0	0	0	37369.7	208.022	45418.1	0	33192.7	0	0	0	0	0	0	0	0	0	0	0	0	0	0	0	0	0	0	0	0	0	0	0	0	0	0	0	0	0	0	0	0
273	10.1374	271.166					139353	3279.09	122321	2646.51	194101	4771.94	269487	6877.94	422873	4498.13	302633	18089	0	0	0	0	0	0	0	0	0	0	0	0	0	0	0	0	0	0	0	0	0	0	0	0	0	0	0	0	0	0	0
274	9.74426	116.071					242858	4961.79	203075	4514.65	337467	4869.85	364726	1591.33	514820	2434.93	365198	6499.09	0	0	0	0	0	0	0	0	0	0	0	0	0	0	0	0	0	0	0	0	0	0	0	0	0	0	0	0	0	0	0
275	10.5173	86.0608					35405.8	0	37117.4	0	32484.9	0	62660.2	0	70537.1	0	52560.3	0	0	0	0	0	0	0	0	0	0	0	0	0	0	0	0	0	0	0	0	0	0	0	0	0	0	0	0	0	0	0	0
276	9.74648	222.099				two peaks	110742	948.847	352945	1082.84	228864	1534.37	110594	19510.6	129743	17069.7	83266.7	20312.4	212.321	0	426.904	16491.9	0	423.647	426.2	916.15	1323.22	474.152	26290.1	1500.91	527.044	531.017	7536.87	995.944	212.246	29905.5	1683.7	945.821	1771.58	11139.2	0	0	417.272	0	0	0	15201.2	0	0
277	9.79429	398.203					8759.19	5319.85	22140.7	5851.81	12612.7	9373.08	27036.8	114557	18659.5	142274	25968.4	159954	0	0	0	0	0	0	0	0	0	0	0	0	0	0	0	0	0	0	0	0	0	0	0	0	0	0	0	0	0	0	0
278	11.0814	257.185					5817.44	585.347	13775.2	0	776.755	257.446	10064.6	1034.52	17382.6	710.798	7205.11	1914.31	55006	21156.1	7812.22	171985	71115.2	11150.4	14192.6	67165.8	44978	16893.1	277664	159721	24264.7	24327.9	138458	47371.1	18569.1	235908	106797	17193.7	22463.9	107332	50161.9	21807.1	498575	286521	81452.6	6745.52	106223	28072.6	7264.7
279	10.3103	484.259					0	0	0	0	0	0	0	0	0	0	0	0	24730.9	12591.3	0	10756	10005.5	1184.92	7532.77	32801.9	14082.7	2007.04	10766.8	8333.19	1719.79	5044.56	24095.2	10083.8	1504.36	1988.6	3930.62	1716.36	2255.71	30335.2	943.2	0	849.975	8588.49	241.508	2872.43	24658.3	4203.17	490.613
280	10.2503	433.168					0	0	0	0	0	0	0	0	0	0	0	0	5615.57	0	254.13	1057.07	717.724	0	774.867	17844.7	1255.82	612.826	2951.18	3789.01	1076.3	1209.61	55293.6	1630.37	704.915	8159.75	3153.65	1038.14	1482.55	146665	0	0	424.986	1831.39	457.805	228.383	163433	214.003	1352.09
281	10.1428	298.113					88800.2	2225.42	165176	1658.51	157927	494.13	216893	6909.82	237926	6811.13	169218	4079.14	100575	36467.9	257.533	11084.9	22111.7	606.806	16913.6	198546	40270	404.143	10639.7	29698.8	1120.32	12557.9	56936.5	44993.2	491.188	16496.9	22964.9	436.455	12272.1	54948.8	3984.78	0	1672.79	10782.8	291.287	3925.89	19945.2	12761.1	0
282	10.318	187.145			C9H18N2O2		0	0	0	0	0	0	0	0	0	0	0	0	235111	194680	132202	396305	215881	302970	213914	235905	263388	270566	372789	292343	187081	203003	308746	227447	237805	242679	226487	225644	215417	407866	189894	413021	343214	549951	428778	323153	266747	123129	403879
283	8.89259	126.056			C6H7NO2		262819	25095.5	293498	47938.6	253783	21325.2	268527	2135.05	238423	716.585	201744	1611.07	1365.69	1868.41	1101.31	0	448.713	36173.6	205.087	978.755	7576.24	3202.56	480.05	1554.23	35120.4	1004.8	2600.6	5939.06	2721.96	1322.52	1776.14	27888.2	1125.1	4680.5	9123.69	7929.18	4950.96	3755.35	67426.7	7541.59	3218.69	8937.21	10046.2
284	8.58675	662.485					0	0	0	0	0	0	0	0	0	0	0	0	4690.17	0	0	0	0	0	0	11361.4	0	0	235.226	221.719	208.801	205.003	7990.9	221.766	0	225.552	0	227.961	211.558	11591.6	431.478	240.36	488.97	0	541.539	466.581	4130.38	672.996	0
285	8.1795	113.035		Uracil	C4H4N2O2	Has 96, 70, 53 and 40 fragments in positive mode MS/MS	3271.24	3584.83	562.422	3760.38	0	4569.7	4611.99	268.779	0	0	504.838	0	30488.7	1596.74	4357.23	310.647	5690.01	0	512.562	29684.6	2008.7	6797.7	457.115	7673.05	0	0	31736.9	4026.32	4347.87	224.187	6868.25	217.361	363.32	44591.4	9554.99	10909.7	7102.35	28735.5	0	0	27160.4	7524.39	11958.2
286	8.03529	290.266				possibly C16H35NO3	1722.08	8109.25	1198.42	8067.07	353.571	8014.27	5687.41	60124.6	8239.29	60272.5	4929.87	61904.5	16017.6	19457.5	35059	55635.5	30708.7	54272.5	14669.4	16004.6	31419.3	56481	89301.2	50964.6	54977.2	15359.3	34807.1	31576.1	45211.7	82516.3	41353.6	51586.2	21668.3	0	0	0	0	0	0	0	0	0	0
287	7.99003	928.602					1275.83	2035.57	366.579	1363.81	227.038	2063.34	0	17576.8	0	2247.61	794.368	6986.3	217516	167442	126396	225505	222725	252015	187452	145764	207977	247340	273135	226748	211266	158673	218310	179561	206308	266960	184716	186610	183892	3390.7	9351.82	7474.06	2989.18	4625.35	6856.2	3606.54	5563.47	4418.93	2617.27
288	8.0149	163.107					0	0	0	0	0	0	0	0	0	0	0	0	1210.45	5636.26	4735.45	4171.42	6251.86	6338.25	4927.53	4488.22	11297.6	7768.54	6749.8	5452.81	9744.66	5360.56	6118.28	9776.14	6848.98	7917.59	6380.72	4850.33	6898.89	0	0	0	0	0	0	0	0	0	0
289	9.88567	288.293					0	0	0	0	0	0	0	0	0	0	0	0	0	0	0	0	0	0	0	0	0	0	0	0	0	0	0	0	0	0	0	0	0	649.623	36530.7	49832.7	191084	97485.7	63438.7	15688.4	222.125	10133.6	24968
290	9.36093	167.092				Possibly C7H10N4O	341112	31312.9	341357	29999.7	307356	35424.6	420061	46257.7	484016	43811.1	349092	50666	0	0	0	0	0	0	0	0	0	0	0	0	0	0	0	0	0	0	0	0	0	0	0	0	0	0	0	0	0	0	0
291	9.08487	150.077		Methyladenine	C6H7N5	corr w 126, 272, not in MS/MS of 272; 126 not in MS/MS of this ion; has 133, 109, 92, 66, 65, 55 fragments in positive mode MS/MS	493215	629.242	494748	1065.34	404072	235.094	323172	506.394	420778	221.799	256377	722.46	0	0	0	0	0	0	0	0	0	0	0	0	0	0	0	0	0	0	0	0	0	0	0	0	0	0	0	0	0	0	0
292	9.00378	570.351					6212.62	0	20162.3	0	13444.7	0	100069	256	115731	341.786	74989.5	0	0	0	0	0	0	0	0	0	0	0	0	0	0	0	0	0	0	0	0	0	0	0	0	0	0	0	0	0	0	0	0
293	8.09101	522.606					563.469	16069	6781.91	15106.4	20851.3	10405.8	3753.22	1654.07	5645.62	1349.91	6908.55	2390.05	118311	66340.7	151857	258016	493701	330411	96554.3	99071.3	119056	181729	1.41766e+06	589781	158840	51601.1	352958	79437.6	174715	702333	270196	96943	255064	237003	332508	323140	336348	698627	198462	97364	147914	149750	202102
294	7.9787	298.103					0	0	0	0	0	0	0	0	0	0	0	0	13436.4	21473.2	21425.6	22325.3	14834.6	13562.5	0	9033.54	20293.3	22634.5	22107.6	17131.9	11343	0	9062.19	19735.3	21879.2	21636.2	13404.3	9783.41	0	19307.9	19581.2	16455	12219.9	8603.99	6674.49	0	20054	12709.5	12798.7
295	7.94686	298.129					577617	1657.3	308306	2234.61	269390	2088.1	104005	2750.93	158151	1323.47	113128	1650.18	0	0	0	0	0	0	0	0	0	0	0	0	0	0	0	0	0	0	0	0	0	0	0	0	0	0	0	0	0	0	0
296	7.83954	156.138			C9H17NO		0	0	0	0	0	0	0	0	0	0	0	0	1.11789e+06	504476	436335	1.22276e+06	800263	790676	712843	668962	429342	798674	1.05453e+06	19994.6	211131	115593	44270.4	17027.6	105902	14935.6	14525.2	19196.9	45671	3.18749e+06	1.18391e+06	2.32116e+06	3.80143e+06	1.63499e+06	3.74518e+06	4.37345e+06	2.62415e+06	2.01474e+06	5.38673e+06
297	7.84628	195.122			C8H15O8		163046	88544.4	181105	79253.2	225336	82446.3	242882	95316.9	346842	95986.5	264213	68150	103962	91821.4	97254	143161	103702	154907	106023	117016	111696	120273	157502	121070	122466	125091	142632	128721	120912	145475	122168	118152	121861	0	0	0	0	0	0	0	0	0	0
298	6.0901	181.095					356728	42906.5	940251	66256.6	864505	59956.5	1.69392e+06	67577.9	1.95375e+06	63475.4	1.50467e+06	61954.8	0	0	0	0	0	0	0	0	0	0	0	0	0	0	0	0	0	0	0	0	0	0	0	0	0	0	0	0	0	0	0
299	7.71844	181.024					49628.1	99908.3	54546.2	78418.4	66956.6	62975.5	40261.8	51357.2	49999.1	54720.7	47021.4	47228.6	20185.4	46217	19979.8	19224	38344.1	49843.8	16661.7	19391	15408.6	15022.9	15061.9	46376.8	15810.5	18186.9	43865.5	15389.5	22978.7	24187.3	47611.6	15306.1	24751.3	0	0	0	0	0	0	0	0	0	0
300	7.9381	534.364					685.592	0	1460.91	0	1342.12	345.472	2992.5	19813	232.84	8567.92	615.006	10440.5	10906.1	10663.2	12781.5	28559.3	19577.4	31883.2	27669.9	23606.6	28790.8	34969.7	52073	47170.5	31016.1	38924.5	58962.7	45146.3	35940.3	73035.8	33647.3	44594.6	62002.1	0	0	0	0	0	0	0	0	0	0
301	7.39628	764.534				two peaks	512.675	2398.74	1143.99	2112.17	1269.82	3281.33	233.012	33399	556.267	4905.63	508.122	8635.9	115588	128846	93353.6	140723	118151	148855	132141	93805.1	117110	144538	154545	113509	119157	111502	129535	100462	127420	122743	95233.1	105302	115198	0	0	0	0	0	0	0	0	0	0
302	7.21877	198.184			C12H23NO	two peaks	58443.9	616614	177838	597583	244742	585930	188748	580328	175734	613967	144922	292365	60683.6	91498	86908.7	74919.8	98540.3	115089	85778.1	87392	94294.4	105579	60980.3	31917	84247	65568.4	66687.6	44181.9	97634	27248.2	50864.6	84509.9	72615.5	318910	373207	307180	289444	287660	468131	339013	367334	574345	413730
303	6.94823	796.588					0	0	0	0	0	0	0	0	0	0	0	0	99271	85235.1	63773.7	78655.9	84705.1	84744.5	84744.7	73015.9	74720.6	87317	101108	67273.7	77229.2	74638.8	77904.8	59016.2	76692.9	82273.8	60350.6	59048.6	65027.8	0	0	0	0	0	0	0	0	0	0
304	7.33801	766.545					1619.69	8373.59	2400.55	8717.66	1754.55	7043.17	1295.94	82115.4	1789.31	17645.5	487.675	31986.3	380495	320460	241860	372435	317528	367778	323082	277669	305150	346241	417855	295334	314520	281359	325909	271137	333058	337096	271204	273232	261434	0	0	0	0	0	0	0	0	0	0
305	7.27624	768.561					1903.87	2176.71	4671.2	1980.81	661.664	2498.26	3030.72	169679	3202.23	64798.3	0	83283.1	342884	290338	201044	330993	280509	301114	288422	256914	267256	309521	374944	263962	269209	259609	282035	239385	296417	311569	246139	242243	227143	0	0	0	0	0	0	0	0	0	0
306	7.24581	794.572					615.515	1393.21	583.565	1432.53	957.575	1278.72	277.796	21786.3	230.615	5223.62	208.571	8737.23	91175.2	57653.2	56204.5	97454.7	82419.6	86734.2	87909.4	73288.6	75732.9	90593.4	107870	77532.8	81508.5	62358.7	80725.9	68412.2	87906.3	85649	68185.2	66715.9	64394.6	0	0	0	0	0	0	0	0	0	0
307	6.82637	251.165	249.149				0	0	0	0	0	0	0	0	0	0	0	0	8557.42	12037.7	9963.7	7610.69	11007.2	48270.1	845204	16985.8	21468.7	155705	16860.5	24096.1	238959	727970	15868.9	20943.5	81690.7	17588	14562.6	144661	413724	0	0	0	0	0	0	0	0	0	0
308	5.8326	504.318					0	0	0	0	0	0	0	0	0	0	0	0	4972.19	51173.7	50701.8	103185	74900.5	66243.5	69919	8312.55	64326.7	112251	70731.9	91771.5	67563.9	83025.4	13833.9	55673.7	52505.5	78370.5	32304.8	90196.3	70484.8	0	0	0	0	0	0	0	0	0	0
309	4.8909	522.59					0	0	0	0	0	0	0	0	0	0	0	0	33204.6	15395.8	69952.3	70913.4	114588	82883.9	17039.3	34662.8	23147.2	57195.1	164033	4646.41	38699.2	22051.3	6273.45	10372.5	48610.5	153684	80416.5	32296.3	2232.64	0	0	0	0	0	0	0	0	0	0
310	4.5478	240.171					0	0	0	0	0	0	0	0	0	0	0	0	209718	175354	137532	10110.9	11536.2	225559	312617	274341	239620	283040	5541.51	12112.5	211149	295989	11879.2	254247	266690	12911	10103.1	242878	241267	362786	304370	405462	18498.7	26019.8	363794	422148	212494	242092	412363
311	4.6304	930.626					0	0	0	0	0	0	0	0	0	0	0	0	165703	101395	107903	144105	167701	173605	113037	139478	165982	206526	240327	235947	116944	134769	194873	158990	145394	178400	131326	158516	201500	0	0	0	0	0	0	0	0	0	0
312	4.61265	284.202					0	0	0	0	0	0	0	0	0	0	0	0	81432.9	83526.5	64644.6	259.34	4328.88	140367	156095	90876	113168	129944	2345.18	620.001	151505	143102	952.165	96152.3	134895	2238.28	664.48	172529	193518	132132	149699	181447	6108.46	4518.44	146127	264208	122268	78717.2	161640
313	4.65796	239.146					0	0	0	0	0	0	0	0	0	0	0	0	194815	186217	120196	166089	157245	334587	196923	210937	197700	228776	301315	271486	246465	247363	318542	340282	201533	233720	218667	236443	295903	350505	456759	226422	216020	375541	219005	241301	209353	170726	225061
314	4.32173	766.542					13080.4	16654.5	13008.8	18297.5	16495.6	20479.6	23777.7	171358	24129.4	59126.9	21851	83110.4	472910	741071	625542	564849	785147	891088	816821	752886	864302	912978	1.07338e+06	968157	742594	770403	880687	807835	831551	1.00793e+06	714351	761973	781960	0	0	0	0	0	0	0	0	0	0
315	4.24569	768.557					35546	26854.9	53763.8	18884.8	53104.3	27319.4	17474.1	266963	50020.9	96715.6	21423.2	116545	432032	573681	523200	388918	621711	738897	707128	655515	713369	793814	909016	847562	605069	660462	787682	690547	702404	830628	599821	636861	661449	0	0	0	0	0	0	0	0	0	0
316	4.25565	387.171					1.26113e+06	1.10853e+06	1.07921e+06	1.20626e+06	1.2587e+06	1.4525e+06	757260	1.04139e+06	1.03219e+06	1.17055e+06	917072	920448	545427	413772	290451	254714	314778	515088	478115	379836	433157	463945	239231	403771	317531	420625	343500	413574	353221	232047	319614	457418	634443	747204	731198	1.00153e+06	304020	523291	607424	779272	556616	422767	676046
317	4.20263	415.205					97377.4	216040	66798.2	103131	94084.6	101276	96262.7	82882	104520	78906.5	71768.7	84116.3	70908	94764.8	65796.9	102868	87265.9	87469.7	100842	69098.4	77594.9	84956.9	103543	97091.8	75705.4	97203.7	77295.9	106339	89009.4	103319	98408.5	74954	76079.5	162712	117409	103095	111334	98226.8	99224.8	88431	115912	85737.9	113816
318	4.05552	338.345					1.69586e+06	740808	754584	965347	629854	698802	486910	585072	1.16829e+06	713400	553583	268505	277026	382080	574741	1.63459e+06	1.61303e+06	240715	340934	326597	517955	1.28657e+06	285501	616152	1.61858e+06	1.1534e+06	334381	1.07789e+06	783470	424925	1.08704e+06	580853	507031	873791	1.67924e+06	607034	157364	175987	307361	993638	835402	386741	241350
319	4.16344	871.578					9956.77	634.571	994.463	640.765	1281.17	545.101	671.762	0	2618.1	573.021	2971.64	430.153	329529	203750	85267.8	105240	255947	74718.8	42365.3	307996	196788	139813	95756.4	157181	53659.7	20201.5	181246	95478.2	118127	84538	181698	51617.7	19075.5	0	0	0	0	0	0	0	0	0	0
320	4.18994	568.3					1.02119e+06	2.14714e+06	146063	1.49973e+06	53501.3	1.30586e+06	636.841	817390	0	701860	1338.78	362599	891636	928004	580551	398882	587512	476237	436500	746098	636483	611213	201057	368132	407668	252238	503966	496282	531177	193459	435607	346783	198341	2.33388e+06	1.57172e+06	1.38856e+06	550850	1.06266e+06	826895	587619	1.15156e+06	1.20131e+06	1.04699e+06
321	4.03811	536.584					458.075	1156.61	946.143	240.664	615.583	1786.88	419.926	1110.56	1182.03	241.038	594.547	0	212375	88862.3	306296	243243	587320	546602	67453.2	157741	103591	195709	856453	478507	301116	47138.8	286078	79849.3	315370	651919	424981	373819	96276.7	680906	267550	737296	982413	1.03295e+06	807088	221446	640818	249152	916784
322	4.1176	359.315					19920.3	191061	26486.5	234827	20876.2	236895	1019.34	436536	394.96	555941	0	486229	18542.5	29395.4	277575	442773	223402	436613	87026.2	57488.7	78703.1	241730	623051	253363	275046	181271	100238	79812.1	319772	522020	241191	444863	170308	50239.8	41757.5	349582	509648	84013.5	395708	113980	131325	45148.6	567864
323	4.1294	331.283					17620.4	47550.4	32010.4	56800.5	42916.5	59398.6	1548.94	82844.9	5224.51	108065	5276.63	80596.6	5141.48	5370.36	17759.1	43168.7	7617.32	43611.3	5429.19	6551.32	4049.44	10416	68763.5	6494.08	30055.6	6804.11	5257.26	4295.27	19252.8	59534.3	5467.29	40234.1	8089.48	6654.88	7019.85	16433.9	64431.5	7542.53	39777.5	5418.34	7672.44	7126.49	21673
324	4.05628	393.292					1.97796e+06	596776	1.56749e+06	647240	1.65114e+06	642867	1.10121e+06	281810	1.65148e+06	292560	1.34727e+06	297492	522088	481786	323478	143424	500217	494025	506116	504200	555173	610423	189534	615801	403174	498899	629532	560411	455614	174295	531751	415601	520909	676730	630658	854301	347467	723023	696596	716891	600050	587534	832685
325	3.98881	149.029					651106	608362	465962	475420	513669	557651	518184	470554	460536	409685	365961	428334	216860	149926	161718	458714	239043	193035	148830	253544	167299	442619	198037	346518	198780	197376	242042	225865	326749	471206	272535	206747	298491	136433	200729	45252.1	64383.4	90477.3	90922.3	82651.9	58043.8	168337	49508.7
326	4.08985	285.223				two peaks	143553	86349.7	143944	46537.4	111982	70393.8	187966	94316.9	213454	66454.1	145419	109954	81857.6	85458.4	105440	210185	122585	143842	129803	140153	128218	211464	116009	176144	156173	173481	135033	151503	213562	248690	175818	163514	196165	95722.9	165911	53536.1	48794.7	106787	73603	93218.5	81605.6	158551	61930.5
327	3.90505	391.284					5.84131e+06	4.87378e+06	4.27586e+06	3.90715e+06	4.28687e+06	4.19646e+06	3.5058e+06	3.49785e+06	3.19226e+06	3.05439e+06	3.17184e+06	2.94711e+06	168940	143611	153172	234308	191738	197988	193373	189836	178616	209607	171777	222825	176664	258468	218036	229607	241262	342402	214568	208269	292963	124098	189409	128474	174221	107885	115995	122567	122759	133052	123761
328	4.05962	536.569					458.28	832.004	1209.88	240.664	282.005	1536.84	634.318	1257.58	1182.03	606.459	557.462	0	192636	106530	306296	228176	584218	544400	72337.2	172641	119566	219989	831170	470262	283346	66307.5	269903	91528.9	335950	627166	433853	375301	101666	551349	265683	683960	974489	983108	683543	220622	595598	248848	884774
329	4.05808	508.546					439.313	473.868	517.27	0	1062.84	452.175	952.453	319.407	496.422	1140.33	383.178	503	100339	47895	100480	80296.3	198565	187159	27697.7	99664.9	53214.5	80979.6	293342	210293	117290	18552.5	130027	41816.1	120050	259502	184252	135912	47910.7	368468	147900	316136	460506	666991	375107	104787	344288	160314	392746
330	3.87701	654.334					779075	1.38836e+06	1.2144e+06	1.68524e+06	651163	1.46235e+06	460265	967617	338009	1.1875e+06	449297	1.11466e+06	259426	203852	122281	262813	363371	248997	249917	282830	170292	247814	221261	435314	210820	219538	412438	201894	172115	370340	295431	278359	404101	467962	510466	515617	905059	1.15067e+06	641310	969666	479678	433710	507019
331	3.93939	653.302					0	0	0	0	0	0	0	0	0	0	0	0	2760.39	2357.15	4146.23	14328.5	9550.3	24317.3	31214.5	37574.4	25284.3	37593.2	48658.9	43956.1	33777.8	83831.1	95512.7	41951.2	36496.1	83423.8	39195.9	76317.7	138561	0	0	0	0	0	0	0	0	0	0
332	3.23163	504.327	485.283				0	0	0	0	0	0	0	0	0	0	0	0	90214.8	1.19951e+06	937754	2.24441e+06	1.30254e+06	1.29214e+06	1.13339e+06	72669.2	1.225e+06	1.83049e+06	1.71934e+06	1.46555e+06	1.06953e+06	1.24071e+06	77782.2	888869	1.09786e+06	1.67847e+06	948399	1.63673e+06	1.28885e+06	767851	795140	646927	586493	45208	46152	630260	507297	621302	631220
333	8.1856	466.536					0	499.845	6409.03	577.571	966.665	809.645	206.654	0	0	0	0	0	15911	7809.78	8261.61	13560.3	25237	18663.1	12863.3	18179.6	19476.6	22031.6	96220.8	51850.6	17376.2	4884.32	48108.7	15486.3	11826.9	39383.5	19966.5	6699.15	35798.6	51841.3	46403.1	42030.8	37636.2	153564	23294.9	19051.8	18687.8	19706.3	18866.5
334	7.91836	496.352					9936.4	25615.7	37277	45467.2	67371.7	60139	280.669	241.003	1090.99	0	2055.33	247.695	0	0	0	0	0	0	0	0	0	0	0	0	0	0	0	0	0	0	0	0	0	8879.24	10558.8	10353.9	16272.3	20163	23367.6	27154.9	19078.6	18672.8	23479.6
335	7.30173	720.559					130862	268987	82855.9	258749	96667.7	219692	216.987	1255.31	282.205	935.908	207.422	782.403	0	0	0	0	0	0	0	0	0	0	0	0	0	0	0	0	0	0	0	0	0	286759	195340	221179	167091	177192	158821	253757	225919	179180	276353
336	7.20706	746.582					47160.7	311728	28286.9	293645	68230	256529	2352.04	8263.4	1520.37	12630.6	2494.36	9889.52	0	0	0	0	0	0	0	0	0	0	0	0	0	0	0	0	0	0	0	0	0	359919	203969	246026	194988	287874	197859	323263	269281	207868	329465
337	7.31945	732.558					35630	261477	21149.4	251404	54581.1	218127	216.552	206.125	0	672.048	0	0	0	0	0	0	0	0	0	0	0	0	0	0	0	0	0	0	0	0	0	0	0	256490	175248	214133	161694	247011	160681	270981	227207	178754	280987
338	7.57906	123.055					24275.7	133690	18626.6	188338	10210.5	131891	17136.4	13832.9	18861.4	7565.47	17510.2	4514	0	0	0	0	0	0	0	0	0	0	0	0	0	0	0	0	0	0	0	0	0	18837.1	32181.2	101757	111617	233884	222216	1940.02	15286	30122.9	105658
339	4.63815	388.234					30697.8	4531.86	37188.2	23596.8	50180.2	12412.8	23688.5	15058.8	32464.5	18153.5	35405.2	21282.8	37349.4	5937.03	7630.34	31974.5	5628.02	37617.5	34093	13371.2	27728.8	35738	22742.2	17157.2	13863.9	19348.7	24910.6	14576	29782.1	24510.5	26486.3	16950.8	19434.3	33791	28314.6	39966.1	12379.4	52402	34901.5	32070.7	21260.1	24066.1	27590.6
340	4.61675	298.168					52285.7	4924.07	78890.1	11222.8	315976	10178.1	149250	8688.3	241234	6712.21	121826	9059.53	0	0	0	0	0	0	0	0	0	0	0	0	0	0	0	0	0	0	0	0	0	3240.2	4711.73	4249.09	3286.2	5410.16	7979.39	5383.62	2295.87	6134.68	8726.09
341	4.7001	910.646					69610.4	269874	45678	285367	46290.2	278577	0	1433.24	0	1599.31	274.887	3839.49	0	0	0	0	0	0	0	0	0	0	0	0	0	0	0	0	0	0	0	0	0	130890	121326	153422	207612	215194	124189	124956	148696	112049	138700
342	4.38597	732.566					53538.7	409540	39427.1	453877	81299.8	424965	1143.88	0	839.383	1674.35	408.881	0	0	0	0	0	0	0	0	0	0	0	0	0	0	0	0	0	0	0	0	0	0	250099	208813	230755	325681	243146	227921	228776	218882	205411	241941
343	4.31326	228.177					46198.6	81646.5	65958.2	84386.6	60527.9	142964	233108	239563	96354.5	65688.6	127667	156947	67353.5	21164.1	26916.7	63899	59843.6	23226.1	26047.1	60570	29354.6	60082.3	47088	37091.1	59021.5	59621	66823.2	54375.2	54175.8	57406	70838.6	39794.9	43945	100524	189963	48026.6	60872.3	105857	87568.6	155555	136087	74279.3	56056.1
344	4.2109	352.193					549124	61524.7	422956	87492.8	372734	125653	68763.2	86545.5	85652.2	76103.6	67085.2	63555	11147.9	19952.4	12878.9	17324.3	20601.6	35570.5	31801	50391.7	45999.6	45391.4	24855	53169.4	38952.3	48514.6	71803.2	93882.8	48060.7	42430.7	51662.3	60167.3	51335.2	20235.9	32196.5	37229.6	18787.3	55024.9	59676	55668.3	55286.2	79305.7	71041.6
345	4.38505	746.581					74046	478702	53162.3	522473	106894	481499	1261.08	844.658	3188.61	2029.02	1423.04	677.705	0	0	0	0	0	0	0	0	0	0	0	0	0	0	0	0	0	0	0	0	0	279359	226358	255728	363283	281122	251192	254134	243654	224175	260928
346	4.21001	1044.14					0	0	231.723	0	0	0	0	0	0	0	0	219.926	11401.8	1627.7	5807.53	1555.15	16646.4	11549.3	637.082	2856.45	2367.08	2215.6	20525	24576.4	4248.69	0	711.669	1139.76	6488.72	9689.83	14386.1	642.511	818.94	132367	21147.5	106359	93960.6	232863	117234	6404.36	55512.7	21844.1	103778
347	4.11296	282.28					27143.4	50180.7	62751.9	37799.8	102119	35007.3	54682.4	18259.7	29461.7	49245.8	34167.9	55231.1	15518.6	70098.9	79945.1	268933	268521	9521.64	42080.7	26519.2	36501	216353	47984.2	94396.3	218802	203799	40751.3	167931	148053	91460.3	199923	65503.9	80828.3	105018	218816	50869.5	80674.6	3187.15	82521.1	72571.4	79363.9	3249.43	12939.7
348	3.90063	680.492					388679	511320	337472	472228	387633	532943	364140	356172	433195	344561	371998	394281	394409	290482	179210	357199	312465	428356	317685	385610	330378	252741	547025	476239	293972	233358	523343	356134	313253	487952	362748	267314	505334	570785	450568	532629	623961	1.62226e+06	697249	475135	658053	463894	674484
349	4.17899	640.334					26184.2	85801.2	2497.22	58261.9	2041.02	47964.9	968.836	30476.5	0	24774.5	0	13367	48327.6	42870	26063.8	18371.1	22854.2	23022.8	23474.4	35519.1	16865	26559.8	13082.1	24523.3	26652	14261.8	29077.6	29572.4	27154.4	15261.1	28713	19864.4	11479.3	89988.7	70567	51698.4	22244.5	51779.6	33956.3	25266.2	39558.5	39467.1	40447.9
350	3.90497	584.531					18478.8	491893	10155	520308	24332.1	460738	1046.42	3053.75	2273.3	4055.52	599.949	3473.52	0	0	0	0	0	0	0	0	0	0	0	0	0	0	0	0	0	0	0	0	0	161285	116129	153217	238472	158973	129390	146446	195267	137105	171082
351	3.94576	570.513					36284	605238	18630.1	653764	23390.7	563113	0	1068.14	552.39	4241.33	0	795.906	0	0	0	0	0	0	0	0	0	0	0	0	0	0	0	0	0	0	0	0	0	200357	140396	191474	290411	192532	165861	184296	264785	174936	207270
352	3.88426	628.554					37663.6	147028	21582.8	144542	15731.7	133341	2030.47	6776.24	3942.07	4004.6	2784.2	3449.85	0	0	0	0	0	0	0	0	0	0	0	0	0	0	0	0	0	0	0	0	0	62315.4	48216.7	77490.1	111752	75567.3	49402	59150	66367.8	54874.2	67104.3
353	3.90834	586.538					90114.6	337782	53571.1	366668	46242.3	332982	1631.8	12566	595.663	9678.59	749.795	8692.51	0	0	0	0	0	0	0	0	0	0	0	0	0	0	0	0	0	0	0	0	0	125408	81808.8	113748	174872	122948	100284	118000	157671	109186	127955
354	8.11096	598.384				Has hexosylglycerol looking fragments in positive mode MS/MS	18395.8	0	34749.3	0	30125	293.694	355742	1349.71	423390	1219.78	288796	0	0	0	0	0	0	0	0	0	0	0	0	0	0	0	0	0	0	0	0	0	0	0	0	0	0	0	0	0	0	0	0
355	8.23728	998.659					0	0	0	0	0	0	15564.8	221.08	18087.5	225.345	14506	0	0	0	0	0	0	0	0	0	0	0	0	0	0	0	0	0	0	0	0	0	0	0	0	0	0	0	0	0	0	0	0
356	8.06405	306.225					77428.3	0	65491.4	324.078	51404.4	0	179837	1362.03	251674	968.35	209865	2641.29	0	0	0	0	0	0	0	0	0	0	0	0	0	0	0	0	0	0	0	0	0	0	0	0	0	0	0	0	0	0	0
357	8.08393	826.514					0	900.633	300.49	641.38	0	2023.48	2235.17	43103.3	1897.19	62806.9	1051.46	60404.7	0	0	0	0	0	0	0	0	0	0	0	0	0	0	0	0	0	0	0	0	0	0	0	0	0	0	0	0	0	0	0
358	8.43309	994.594					0	0	0	407.305	0	344.907	0	63130.4	279.256	43428.8	0	51621.1	0	0	0	0	0	0	0	0	0	0	0	0	0	0	0	0	0	0	0	0	0	0	0	0	0	0	0	0	0	0	0
359	8.03708	800.529					38259.1	117229	23425.1	81280.1	22917.3	113557	0	15118.4	245.038	25635.1	254.046	17691.9	0	0	0	0	0	0	0	0	0	0	0	0	0	0	0	0	0	0	0	0	0	16794	26006.1	29007.3	32803.5	15111	19887.3	21015.9	9464.37	15089	21833.4
360	8.5524	978.598					0	0	0	0	0	360.496	0	75012	0	54810.3	0	70265.8	0	0	0	0	0	0	0	0	0	0	0	0	0	0	0	0	0	0	0	0	0	0	0	0	0	0	0	0	0	0	0
361	8.47443	976.587					0	275.965	0	0	0	0	266.573	73870.5	0	39446.7	0	54658.2	0	0	0	0	0	0	0	0	0	0	0	0	0	0	0	0	0	0	0	0	0	0	0	0	0	0	0	0	0	0	0
362	8.27051	962.602					0	0	0	0	0	0	0	78359.1	0	40296.3	0	53139.9	0	0	0	0	0	0	0	0	0	0	0	0	0	0	0	0	0	0	0	0	0	0	0	0	0	0	0	0	0	0	0
363	7.90184	574.324					922.332	709.106	3225.42	496.914	1704.33	380.361	21501.8	38879.3	21272.7	24887	18502.2	30387.3	0	0	0	0	0	0	0	0	0	0	0	0	0	0	0	0	0	0	0	0	0	0	0	0	0	0	0	0	0	0	0
364	7.97157	692.429					509.034	0	0	233.043	823.945	308.248	1083.29	28338	2719.18	42771.3	421.396	37109.9	0	0	0	0	0	0	0	0	0	0	0	0	0	0	0	0	0	0	0	0	0	0	0	0	0	0	0	0	0	0	0
365	8.17926	536.611					291.38	81992.6	1657.86	93785.1	5615.11	97225.4	1212.64	0	473.906	431.708	0	0	0	0	0	0	0	0	0	0	0	0	0	0	0	0	0	0	0	0	0	0	0	67953.7	45191.6	57461	64305	92065.4	26036.1	21935.8	30367.2	19561	30995.6
366	7.90728	798.541					286.34	13025.4	4914.59	6745.38	3943.72	8051.55	217.064	53405.7	0	25832.1	1102.03	32558.9	0	0	0	0	0	0	0	0	0	0	0	0	0	0	0	0	0	0	0	0	0	0	0	0	0	0	0	0	0	0	0
367	7.87716	784.559					217.037	244.014	469.771	311.455	0	253.001	0	48666.4	256.225	27224.8	642.978	38856.6	0	0	0	0	0	0	0	0	0	0	0	0	0	0	0	0	0	0	0	0	0	0	0	0	0	0	0	0	0	0	0
368	7.783	296.083					254623	0	12591.2	0	0	217.386	0	212.86	0	223.333	0	529.408	0	213.107	0	0	249.448	0	0	213.075	1059.65	0	231.434	694.446	276.599	806.265	1138.01	0	1281.9	1019.66	490.911	725.471	451.602	359.721	0	216.51	0	0	0	0	0	0	0
369	7.62236	266.123					128449	5431.25	112383	7873.82	156160	8739.13	600081	5260.93	952562	4250.21	690477	10578.6	0	0	0	0	0	0	0	0	0	0	0	0	0	0	0	0	0	0	0	0	0	0	0	0	0	0	0	0	0	0	0
370	7.63216	296.136		Dimethyladenosine	C12H17N5O4		1.08782e+06	3394.09	945982	6406.07	1.17589e+06	5750.1	1.32829e+06	5536.7	1.93129e+06	5918.23	1.62248e+06	6453.27	0	0	0	0	0	0	0	0	0	0	0	0	0	0	0	0	0	0	0	0	0	0	0	0	0	0	0	0	0	0	0
371	6.76614	500.395					0	0	371.112	0	247.796	240.095	1429.6	23887.1	596.988	26496.3	1218.54	19563.7	0	0	0	0	0	0	0	0	0	0	0	0	0	0	0	0	0	0	0	0	0	0	0	0	0	0	0	0	0	0	0
372	6.58794	403.177					8425.46	23146.8	14501.8	36363.2	10981.7	27966	9631.11	29753.2	7313.16	27816.8	12411.5	35193.7	0	0	0	0	0	0	0	0	0	0	0	0	0	0	0	0	0	0	0	0	0	0	0	0	0	0	0	0	0	0	0
373	6.39532	387.181					205836	329476	167017	321505	188827	403086	120754	346217	142657	399734	138999	314935	0	0	0	0	0	0	0	0	0	0	0	0	0	0	0	0	0	0	0	0	0	0	0	0	0	0	0	0	0	0	0
374	6.39533	404.207					124453	233648	109971	237882	120480	282943	75567.3	245255	95895	286930	90194.4	225137	0	0	0	0	0	0	0	0	0	0	0	0	0	0	0	0	0	0	0	0	0	0	0	0	0	0	0	0	0	0	0
375	6.66073	160.114					242007	1483.24	211052	3713.32	193667	4933.32	489758	6564.26	653407	5775.96	458236	8999.38	0	0	0	0	0	0	0	0	0	0	0	0	0	0	0	0	0	0	0	0	0	0	0	0	0	0	0	0	0	0	0
376	7.03078	157.097			C7H12N2O2		2.92515e+06	76159.5	1.90499e+06	130320	1.88368e+06	113014	2.32843e+06	106555	2.71898e+06	104261	1.7975e+06	128638	3588.26	4525.93	5803.51	4543.09	6465.28	4866.92	6038.35	6725.43	10051.1	6923.42	6113.92	17142	13679.3	14013.8	17207.3	18930.9	15861.4	18581.8	17111	17756.9	18081.6	0	0	0	0	0	0	0	0	0	0
377	5.95127	300.198					39454.9	19806.4	42570.5	19036.8	69637.1	19642.8	100566	20701.6	168358	14918.2	136163	29868	0	0	0	0	0	0	0	0	0	0	0	0	0	0	0	0	0	0	0	0	0	0	0	0	0	0	0	0	0	0	0
378	6.03163	244.191					538439	650388	235672	365092	206007	275659	147382	221316	105901	170578	82432.6	112169	0	0	0	0	0	0	0	0	0	0	0	0	0	0	0	0	0	0	0	0	0	0	0	0	0	0	0	0	0	0	0
379	6.2786	217.105				Possibly C6H12N6O3	339151	273804	695823	319803	770127	330384	874521	246840	1.15088e+06	285146	1.01565e+06	304231	0	0	0	0	0	0	0	0	0	0	0	0	0	0	0	0	0	0	0	0	0	0	0	0	0	0	0	0	0	0	0
380	6.03163	244.189					538439	647155	235532	364156	204603	274284	142932	220339	100459	169651	81343.4	111628	0	0	0	0	0	0	0	0	0	0	0	0	0	0	0	0	0	0	0	0	0	0	0	0	0	0	0	0	0	0	0
381	7.90621	138.091					56352.8	293044	67473.8	317633	49922.5	315123	76662.7	250582	86763	236011	71238.7	270111	39634.2	29787.7	28139.7	37545.7	37673.2	30900.2	26476.5	33942.9	32899.9	35228.2	34555.1	35235.6	23258.7	23502	31713.6	25793.7	28422.8	33754.5	30627.7	26629.3	30074	51561.1	43345.9	47328	47615.8	61228	26292.6	27796.9	30673.4	24696.6	32405
382	6.10701	316.213				two peaks	718312	620527	1.08549e+06	437452	1.07131e+06	444082	1.686e+06	420900	2.26358e+06	479378	1.71975e+06	536490	450341	356383	359728	398808	533660	449646	434726	521971	499911	533883	503002	609481	512374	380146	602944	523819	454929	560510	518482	419588	522391	403063	295268	256717	632548	399565	232505	153924	238399	242588	236845
383	5.15612	260.186					101813	58998.2	357523	65658.6	494901	77239.1	439515	54772.6	344277	46950.1	244845	33290.1	0	0	0	0	0	0	0	0	0	0	0	0	0	0	0	0	0	0	0	0	0	0	0	0	0	0	0	0	0	0	0
384	5.34779	824.771					23418.6	228480	7538.99	241200	6843.82	190940	0	5211.33	0	3858.09	0	6022.13	0	0	0	0	0	0	0	0	0	0	0	0	0	0	0	0	0	0	0	0	0	0	0	0	0	0	0	0	0	0	0
385	5.98925	256.115					396608	6470.39	537526	2453.41	394089	2533.31	517223	1381.59	472866	1488.25	393589	3043.71	0	0	0	0	0	0	0	0	0	0	0	0	0	0	0	0	0	0	0	0	0	0	0	0	0	0	0	0	0	0	0
386	7.00367	198.113					1.29094e+06	9132.37	849041	10069.5	645984	10365.7	1.4472e+06	20006.7	1.66375e+06	27740.6	1.24588e+06	30102	0	0	0	0	0	0	0	0	0	0	0	0	0	0	0	0	0	0	0	0	0	0	0	0	0	0	0	0	0	0	0
387	7.83012	179.079					677968	36042.5	1.43447e+06	51999.2	1.54828e+06	59785	1.14627e+06	47932.7	1.04019e+06	32368.7	932361	54844.3	0	0	0	0	0	0	0	0	0	0	0	0	0	0	0	0	0	0	0	0	0	0	0	0	0	0	0	0	0	0	0
388	6.46386	159.112			C7H14N2O2		2.12266e+06	10355.4	1.85663e+06	25211.3	1.86036e+06	18291.4	4.94581e+06	39940.7	7.01239e+06	43634.8	4.79715e+06	62868.6	0	0	0	0	0	0	0	0	0	0	0	0	0	0	0	0	0	0	0	0	0	0	0	0	0	0	0	0	0	0	0
389	3.98591	656.581					45416.6	178045	21663.8	174950	11332.7	158132	980.376	949.744	1584.65	2187.67	3951.48	0	5498.04	8092.86	6136.88	7333.74	13176.9	10768.7	5403.2	3920.8	1187.11	6795.54	12367.1	10603.2	5483.16	6930.37	10561.8	4685.03	9067.48	12707.5	6785.6	8340.13	6656.41	94606.7	74371.5	120722	161500	107698	73849.3	82401.2	87482.5	70541.6	100509
390	4.38057	295.223					185834	7487.5	225287	10293.6	276746	11470.3	549001	105551	592622	111210	434186	116853	553.828	4158.14	903.159	1908.29	7293.37	363.604	256.114	7778.47	6537.58	2850.09	3648.25	14371.7	2488.31	6042.3	11625.3	9495.53	3993.39	9958.54	12413.8	712.104	3899.93	12259	19898.6	6826.77	10448.4	14215	6465.16	7514.81	7780.96	12840.5	4141.67
391	4.35618	293.211					118129	19626.3	139149	9336.2	154233	16736	394740	54475.1	469614	68475.1	352522	68880.2	17788.2	21399.5	14498.8	19988.8	19762.2	13366.3	14966.7	23654.9	20310	27036	18499.1	25677.3	18156.7	23855	23776	25193	20947.2	29968.5	29472.7	23537.3	30951.1	1925.61	4894.71	2394.18	2057.57	9443.75	3944.89	4568.83	6218.94	4361.06	647.299
392	4.1714	281.195					20771	17390.2	20315	12179.6	11760.9	13368.1	222204	146043	467964	158654	233008	219845	10329.7	18885.6	10144.4	23821	20070	22621	16067	21623.5	25340	23613.3	28248.2	31849	15505.6	19652.1	32791.9	18246	30790.8	50768.1	24253.9	23605.7	25388.2	0	0	0	0	0	0	0	0	0	0
393	4.15398	361.292					30682.7	11508.4	57099	10609.7	87560.3	15954.4	194224	21521.8	204319	26348.4	154501	21939.5	3247.93	1231.74	12268.1	19676.7	14022.1	15571.3	2805	2549.55	5496.4	12735.5	17779.5	11936.5	14224.5	11271.8	4528.01	7638.86	15541.5	23670.9	9576.81	19259.9	8302.98	3959.7	8481.42	7412.81	9404.79	5952.5	7337.83	5559.06	7340.44	1773.9	7954.66
394	4.50246	836.609					0	0	0	328.157	607.828	488.048	48252	0	54465.7	306.817	38947.3	0	22428.8	22130.3	955.045	15386.9	627.109	0	0	929.539	0	652.26	0	0	483.52	0	0	0	0	0	0	0	694.567	0	0	0	0	0	0	0	0	0	0
395	7.55384	195.072					86697.5	42005.5	61078.5	0	5829.02	0	687.852	213.042	793.327	0	728.034	228.11	320.532	0	0	434.565	314.266	0	0	0	0	0	0	0	0	0	0	0	289.139	0	0	0	0	0	214.605	0	0	0	0	0	0	0	0
396	4.58014	514.245					212319	42130.3	32732.5	0	559.385	0	0	423.284	2858.73	0	0	0	1190.25	310.604	710.179	0	0	0	0	0	3591.82	302.678	1651.88	0	447.166	0	1030.34	1360.72	0	1997.86	427.612	553.131	362.111	909.871	349.111	1558.35	336.013	490.137	0	480.218	607.195	726.864	282.266
397	4.61465	692.424					2683.42	0	2638.89	0	807.064	0	3703.46	24442.5	2619.19	36713.6	2250.91	25307.8	0	0	0	0	0	0	0	0	0	0	0	0	0	0	0	0	0	0	0	0	0	0	0	0	0	0	0	0	0	0	0
398	4.51192	664.464					271.068	2970.34	2491.37	3549.96	795.4	3902.67	3181.23	29425.8	7720.89	62478.8	2344.22	62315.4	0	0	0	0	0	0	0	0	0	0	0	0	0	0	0	0	0	0	0	0	0	0	0	0	0	0	0	0	0	0	0
399	4.36766	197.119					105108	39915.4	106278	50196.8	109582	53663.4	323004	110443	410836	124849	295967	124279	0	0	0	0	0	0	0	0	0	0	0	0	0	0	0	0	0	0	0	0	0	0	0	0	0	0	0	0	0	0	0
400	4.65907	188.175					334592	648887	206560	246514	127107	276862	87083.2	138568	76151.8	154881	56360.7	95118.2	0	0	0	0	0	0	0	0	0	0	0	0	0	0	0	0	0	0	0	0	0	0	0	0	0	0	0	0	0	0	0
401	4.42052	199.131					33100.6	25833.2	35636.2	42873.1	40430.3	28844.7	227964	43598	253490	52862.5	173965	62407	0	0	0	0	0	0	0	0	0	0	0	0	0	0	0	0	0	0	0	0	0	0	0	0	0	0	0	0	0	0	0
402	4.46467	207.158					328820	236020	229495	293619	296924	285593	314435	252153	409294	299494	243690	316065	0	0	0	0	0	0	0	0	0	0	0	0	0	0	0	0	0	0	0	0	0	0	0	0	0	0	0	0	0	0	0
403	4.71556	339.25					164337	990.239	219336	1126.94	258098	2294.97	264010	0	290252	0	218161	17526.6	0	0	0	0	0	544.829	1012.99	0	698.027	353.001	270.755	0	0	0	0	0	0	365.01	0	1165.21	833.667	0	0	0	0	792.936	489.621	214.716	0	0	0
404	4.48712	804.579					3786.93	1660.12	2671.47	1950.79	3532.27	984.439	25726.8	119982	31645.2	159769	24474.2	139148	0	0	0	0	0	0	0	0	0	0	0	0	0	0	0	0	0	0	0	0	0	0	0	0	0	0	0	0	0	0	0
405	4.71923	114.045					348221	3872.49	188479	1747.71	612.065	403.516	483.369	417.827	855.995	482.049	946.032	0	0	0	0	0	0	0	0	0	0	0	0	0	0	0	0	0	0	0	0	0	0	0	0	0	0	0	0	0	0	0	0
406	4.42338	419.169					110206	100464	90150.8	177859	74108.5	128005	31438	66858	33939.2	83643.4	36879.1	89194.1	23812.6	28567.6	25647.9	11820.1	43311.5	30447.4	27199.7	38387	27220.1	44089.5	17278.7	52431.3	37484	34823.2	48624.8	34079.2	41069.7	23240.4	43290.9	36267.8	36188.2	62918.5	67428.3	68959.6	26724.2	109088	61976.6	47238.5	55477.8	64682.8	78381.8
407	4.4676	802.572					1883.07	2263.27	1017.49	1437.97	567.112	3554.84	7648.49	113809	10792.7	124185	7874.99	110710	0	0	0	0	0	0	0	0	0	0	0	0	0	0	0	0	0	0	0	0	0	0	0	0	0	0	0	0	0	0	0
408	4.68442	896.63					33241.4	122753	20144.4	129636	21491.4	130845	0	0	341.2	0	455.099	473.056	0	0	0	0	0	0	0	0	0	0	0	0	0	0	0	0	0	0	0	0	0	64821.7	49658.9	67036.2	110392	104574	63427.3	64800.9	70370.1	61186.7	67841.6
409	4.49371	800.554					1292.52	11594.9	752.034	4272.83	286.432	14642.5	1044.64	263457	1747.09	153135	1401.52	176031	12537.4	16924.4	19019.4	27507.2	15066.9	26273.9	15105	11147.3	15109.4	25975.9	24093.8	17757.8	16649.2	13829	17051.4	11431.7	18645.4	27438.2	14929.7	20399.6	15727.1	5758.54	10620.1	14993.9	5153.42	13093.6	2940.17	2913.82	4166.53	5542.68	4040.23
410	4.45891	816.55					414.747	2046.7	303.962	2535.38	908.928	1847.97	3353.46	125346	3949.27	89960.4	4023.62	106819	10570.9	18235	6836.52	14743	17790.7	14944.6	17423.8	20448.4	11283	21955.5	20331.3	19474.9	7907.44	12863.2	19177.3	13084.8	10611.6	20271	11028.3	11852.1	13312.2	272.469	454.907	1415.61	2093.78	1892.75	0	994.336	665.359	1951.23	1099.27
411	4.48712	804.58					3786.93	2053.17	2671.47	1950.79	3532.27	984.439	25933.4	120820	31889.9	159988	24953.8	140469	0	0	0	0	0	0	0	0	0	0	0	0	0	0	0	0	0	0	0	0	0	0	0	0	0	0	0	0	0	0	0
412	4.3702	362.281					58276.5	14103.3	87063.3	7351.51	79949.8	8109.19	670148	57925.2	807729	96482.1	554421	106779	0	0	0	0	0	0	0	0	0	0	0	0	0	0	0	0	0	0	0	0	0	0	0	0	0	0	0	0	0	0	0
413	4.38915	784.553					1231.24	947.298	1188.44	1280.24	774.858	947.267	2241.14	135870	0	71763.7	1377.83	93515.6	14277.4	23555.8	13602.6	22230.4	23820.6	24049	17595.6	21170.7	20739.3	25294.6	24507.7	23400.7	21379.5	22181.5	23034.6	16690.9	21910.2	27876.6	19513.6	21398.8	16756.2	0	0	0	0	0	0	0	0	0	0
414	4.31496	187.11					9318.66	13299.9	4846.77	16710	5201.11	18075.2	24697.6	18713.4	73474.8	40084.1	34346.4	19256.7	0	0	0	0	0	0	0	0	0	0	0	0	0	0	0	0	0	0	0	0	0	0	0	0	0	0	0	0	0	0	0
415	4.45058	720.562					164877	330340	131898	366232	135851	350074	0	341.28	1247.39	0	0	0	0	0	0	0	0	0	0	0	0	0	0	0	0	0	0	0	0	0	0	0	0	211157	179824	165927	259545	149353	189865	190119	187260	179920	209912
416	4.04964	309.237					78179.8	6898.55	126935	8095.11	116003	24935.4	768657	477757	767626	464965	534995	641655	22409.7	19305.7	19585.8	47684.8	41357.2	44853.7	43838.7	38703	41194.1	55022.9	70183.1	65555.9	44874.9	68515.9	72908.7	69291.5	55493	98534.8	52906.2	63954.5	79647.1	0	0	0	0	0	0	0	0	0	0
417	4.23962	724.511					43388	151963	20906	166519	26201.1	154250	6124.61	13962.1	15280.4	20278.7	6612.85	8676.26	9701.45	11627.2	8922.59	13952.4	28113.3	3673.03	8736.3	5323.97	11503.9	22947.3	4554.49	16388.1	18383.8	23522.7	7845.66	23636.5	13108.1	6355.85	17299.3	9442.9	17704.8	88283.4	82792.5	72340.2	71543.4	13227.8	59274.8	87164	69090.9	59834.5	60416.5
418	4.38268	796.539					207.132	0	1808.51	2130.84	1888.59	1669.35	5137.37	90627.8	4454.88	90128.3	5417.71	93352.9	4428.69	8049.48	3718.78	24582.1	6254.2	29173.5	10340.7	3720.11	5891.19	12590.6	2605.29	5068.85	17447.5	7148.94	4795.07	5010.12	5555.52	11643.6	9478.37	3833.04	5550.64	0	0	0	0	0	0	0	0	0	0
419	4.29669	764.54					7873.24	16446.9	9705.17	18791.2	10511.9	18801.5	48773.3	210120	36494.8	139071	33337.6	143952	160696	262100	225152	305952	277890	339837	298748	254347	285163	314269	388267	331319	227142	269274	333520	300776	312666	394793	295770	295165	310613	0	0	0	0	0	0	0	0	0	0
420	4.19166	357.147					51843.6	8500.12	95867.2	13190.4	89383.5	23985.3	16902.5	9513.56	14356.8	10404.1	17105.8	10316.3	470.236	219.057	272.72	252.17	783.217	227.114	485.457	1292.94	1654.27	1723.35	1813.44	1735.37	2212.07	1387.86	711.595	1394.66	2013.41	1584.16	2104.26	2314.85	2490.13	1350.11	4448.53	7252.04	1750.33	9440.79	9153.37	9470.42	10650.9	22450.2	14987.9
421	4.24222	325.238					53262.7	10885.1	61258.5	8722.63	63094	9422.66	309935	149493	386387	201106	239613	245890	15666.7	18269.8	13451.4	30033	22628.9	24965.9	32615.4	26720.8	20962.3	38105.3	44612.6	33761.1	26727.1	34842.7	31631.4	32784.8	31135.7	63027	39374.2	36150	46039.1	12162.1	19917.2	5192.92	9346.88	20839.7	5097.25	5913.33	6318.45	13308.7	6258.93
422	4.47343	728.424					786.637	587.926	4522.91	1181.13	2959.94	257.472	11392.8	109459	5436.7	184780	7213.63	161975	0	0	0	0	0	0	0	0	0	0	0	0	0	0	0	0	0	0	0	0	0	0	0	0	0	0	0	0	0	0	0
423	4.20497	376.34			C21H42O4		1651.4	159468	12771.1	201241	2754.58	191515	3707.75	333433	678.266	445782	7222.18	395379	4844.18	7200.47	211978	338155	171764	330280	34640.4	18191	22162.8	160795	442534	168627	197231	94056.8	20377.6	27062.7	237877	396706	159979	343447	79184.6	4197.22	4177.17	255862	402468	16551.7	332435	54622.3	74961.4	11440.7	446490
424	4.02913	344.28					10820.4	5937.4	35915.4	5060.17	44981.6	5875.46	238467	189721	232977	259720	175606	291194	0	0	0	0	0	0	0	0	0	0	0	0	0	0	0	0	0	0	0	0	0	0	0	0	0	0	0	0	0	0	0
425	4.1424	374.288					22149.3	13809.5	35917.5	12582.8	28433.7	11921	44639.1	19282.2	51014.1	29105.9	28296.8	27330.7	2862.04	1605.95	6074.9	16124.5	5205.18	9324.28	5283.08	3412.04	3632.4	5734.97	12151.9	8498.18	10540.8	10042.8	7911.4	5738.79	12801.9	18550.4	8312.96	13499.7	4911.69	6292.98	9069.69	6539.96	5747.22	4490.84	6358.54	4095.86	7213.43	6783.9	7186.17
426	4.30915	537.535					36410.4	149250	49516.2	156848	75200.6	157437	32246.3	24994.2	41579.6	27400.9	42077.5	29623.5	2694.27	3806.48	246.174	13423.7	0	0	5324.69	1897.56	4613.91	821.589	433.145	0	1001.89	19645.5	1997.54	4488.35	0	604.227	254.761	0	3728.85	3769.13	11673.2	3421.29	1083.37	285.013	2042.09	3615.51	2288.74	3447.09	2550.97
427	4.01259	283.228					558062	24850.6	671338	27054.1	650115	32861	334116	74831.6	357158	96483.5	257032	130145	0	0	0	0	0	0	0	0	0	0	0	0	0	0	0	0	0	0	0	0	0	0	0	0	0	0	0	0	0	0	0
428	4.31031	186.077					2403.21	6333.7	1771.41	0	0	0	1047.49	67658.1	1653.57	81028.8	1099.58	63696.8	0	0	0	0	0	0	0	0	0	0	0	0	0	0	0	0	0	0	0	0	0	0	0	0	0	0	0	0	0	0	0
429	3.8849	834.537					2093.82	249.594	2223.89	385.284	1163.98	732.308	14778.9	272558	11960.3	159275	8392.21	209652	130157	157259	126880	161283	152767	166545	155566	148022	148538	168788	168858	159862	121456	132843	157417	143676	135815	167823	127915	147589	165312	0	0	0	0	0	0	0	0	0	0
430	4.38499	866.535					3575.43	803.894	2642.73	1333.94	3407.12	1653.33	6765.45	96253.2	6195.42	130926	5848.6	119447	0	0	0	0	0	0	0	0	0	0	0	0	0	0	0	0	0	0	0	0	0	0	0	0	0	0	0	0	0	0	0
431	3.98978	812.558					2411.66	1654.36	2525.75	0	1602.15	1740.84	103622	127844	123343	156174	114465	129242	24916.2	24002.4	15516.4	36339.7	22148	25296.7	25977.8	18477.6	25281	23518.5	31924.8	28025.5	19529	16923.7	21301.1	26412	20664.9	37076.9	21606.1	16111.8	29084.6	0	0	0	0	0	0	0	0	0	0
432	4.03497	850.54					1181.34	2641.08	466.87	1560.93	1752.65	1668.17	4250.84	134812	3002.74	107666	3790.02	129796	0	0	0	0	0	0	0	0	0	0	0	0	0	0	0	0	0	0	0	0	0	0	0	0	0	0	0	0	0	0	0
433	3.99123	810.545					2839.39	4449.06	3394.3	4466.23	3090.31	3592.52	29621.3	116990	31448.6	132366	30364.1	100317	28831.2	31896.8	25835.5	37975.6	33438.7	35679.1	32712.7	33445.1	34345.3	33838.3	41689	38765.4	32876.7	27613.1	37259.7	29081.4	32037.9	39869.3	29937.7	34776.1	36666.8	0	0	0	0	0	0	0	0	0	0
434	3.90221	684.205					1.62983e+06	2.693e+06	1.39133e+06	2.96863e+06	1.52617e+06	3.21067e+06	3.14505e+06	4.54299e+06	2.93738e+06	3.66126e+06	1.8941e+06	3.27346e+06	26156.9	18119.2	9153.94	20307.6	26393.6	15136.9	14325.9	34862.6	15088.9	30924	23451.3	18434.6	15660.4	13768.1	29983.4	11709.5	15638.1	34788.5	15275.4	16881.9	38130.3	31352	18530.4	17881.1	13070.5	23166.5	16721.6	14254.2	12349.4	23032.3	15430.3
435	3.89757	610.187					584381	1.38696e+06	585891	2.96023e+06	580505	2.54507e+06	1.61576e+06	5.18308e+06	1.14871e+06	1.9038e+06	766600	1.81589e+06	8227.98	5621.62	4596.07	8440.39	7120.96	5572.72	9318.72	8821.74	6423.76	7894.26	6104.77	7783.31	5275.75	6687.36	9301.82	8367.5	7519.7	9493.5	5341.43	6995.9	14839.2	23876.9	7958.73	7038.14	6727.42	10773	9074.55	8245.27	8433.42	9340.6	8760.7
436	3.93707	836.557	817.518				7531.96	0	5444.32	0	1462	0	81262.5	808045	51574.2	473927	48358.7	517511	2.17289e+06	1.73448e+06	1.37397e+06	2.11076e+06	1.79855e+06	1.83304e+06	1.26494e+06	1.30505e+06	1.45268e+06	1.71892e+06	2.39181e+06	1.57562e+06	1.25592e+06	1.18385e+06	1.45843e+06	1.23718e+06	1.15977e+06	1.87055e+06	1.15403e+06	1.17327e+06	1.34653e+06	0	0	0	0	0	0	0	0	0	0
437	8.50145	201.019					244873	0	117951	0	138887	0	64361.1	4523.38	48066.1	4165.64	52573.2	3194.98	0	0	0	0	0	0	0	0	0	0	0	0	0	0	0	0	0	0	0	0	0	0	0	0	0	0	0	0	0	0	0
438	9.02604	282.121		Methyladenosine	C11H15N5O4	Has 150 and 133 fragments in positive mode MS/MS	240866	16203	279807	16988.3	163692	19801.2	226678	3914.88	161829	4013.38	143782	2787.23	0	0	0	0	0	0	0	0	0	0	0	0	0	0	0	0	0	0	0	0	0	0	0	0	0	0	0	0	0	0	0
439	9.21555	272.125		Dimethylcytidine	C11H17N3O5	Has methylcytosine fragments (108, 109, 126) in positive mode MS/MS, the other methyl probably on the pentose	229543	973.856	266218	822.197	200947	745.796	272251	0	256159	0	192091	2153.45	0	0	0	0	0	0	0	0	0	0	0	0	0	0	0	0	0	0	0	0	0	0	0	0	0	0	0	0	0	0	0
440	8.96785	190.05		Kynurenic acid		Has 172, 144, 116, 89 fragments in positive mode MS/MS	260986	406.433	311074	212.654	241868	626.201	141097	210.47	155802	214.432	99316.8	219.381	0	0	0	0	0	0	0	0	0	0	0	0	0	0	0	0	0	0	0	0	0	0	0	0	0	0	0	0	0	0	0
441	29.0941	360.171				two peaks	193488	10917.2	242064	16253.8	184857	15397.7	89997.2	7860.82	105930	5920.08	85229.2	7297.16	0	0	0	0	0	0	0	0	0	0	0	0	0	0	0	0	0	0	0	0	0	0	0	0	0	0	0	0	0	0	0
442	10.2888	304.3				Possibly C21H37N	935.961	449068	7364.55	20468.1	26839	72895.9	7260.72	17701.9	21881.4	29936	13431.9	16283.5	0	0	0	0	0	0	0	0	0	0	0	0	0	0	0	0	0	0	0	0	0	0	0	0	0	0	0	0	0	0	0
443	10.1381	332.331				Possibly C23H41N	223.039	173473	3050.96	26466.1	15395.4	86364	4345.2	8575.52	4477	12786.2	5669.02	6307.05	0	0	0	0	0	0	0	0	0	0	0	0	0	0	0	0	0	0	0	0	0	0	0	0	0	0	0	0	0	0	0
444	29.656	122.081			C4H11NO3	DBE 0, possibly TRIS	103240	60106.9	91846.7	51889.1	75953.5	50066.4	165549	80282.6	184529	77007.6	143023	71297.6	45711.5	38940	39236.5	47222.7	41176.9	45580.7	44713.3	43798.8	47773.5	51703.1	65551.4	54555.7	43581.4	49541	47273.8	44288.2	45957.8	57221.8	48595	44868.2	50950.8	17347.3	30597.6	17649	20681.5	19421.3	16203.1	19232.8	16631.6	16151.3	24805
445	5.08354		283.264	C18:0 fatty acid	C18H36O2		2.19988e+06	1.72442e+06	2.43179e+06	2.05391e+06	2.14822e+06	2.25129e+06	2.97304e+06	2.47303e+06	2.12309e+06	2.53918e+06	2.5558e+06	3.02831e+06	4.48206e+06	3.31996e+06	1.75727e+06	2.65219e+06	3.18773e+06	2.20708e+06	2.24016e+06	2.65851e+06	1.87185e+06	1.96179e+06	2.63579e+06	2.74223e+06	1.65715e+06	2.3932e+06	2.10136e+06	1.85095e+06	1.86238e+06	2.43555e+06	1.94114e+06	1.80522e+06	2.58973e+06	3.25874e+06	3.47157e+06	1.65594e+06	1.6779e+06	2.87479e+06	1.2292e+06	1.40168e+06	1.64227e+06	1.28282e+06	1.04572e+06
446	4.28817		255.232	C16:0 fatty acid	C16H32O2		4.36861e+06	4.11136e+06	4.92523e+06	4.79099e+06	4.2037e+06	4.85055e+06	5.08039e+06	5.79313e+06	4.49439e+06	6.16846e+06	4.0155e+06	6.24997e+06	9.51139e+06	7.31784e+06	3.69883e+06	4.27245e+06	5.48005e+06	4.51153e+06	4.01271e+06	5.36772e+06	4.55637e+06	4.01589e+06	4.57391e+06	4.27404e+06	3.58661e+06	3.88727e+06	4.33647e+06	4.58221e+06	3.81955e+06	5.21079e+06	3.20642e+06	3.98297e+06	5.0849e+06	8.22997e+06	7.51266e+06	4.81364e+06	4.00868e+06	6.33045e+06	2.93001e+06	3.76801e+06	4.59651e+06	3.91417e+06	2.51001e+06
447	4.34851		227.201	C14:0 fatty acid	C14H28O2		317610	353607	329847	425698	287199	424969	294039	401977	335454	385282	268403	426217	551285	1.46313e+06	1.0466e+06	2.45657e+06	1.24695e+06	1.25014e+06	1.30844e+06	319962	1.07224e+06	1.35501e+06	1.99506e+06	1.18888e+06	950215	1.9517e+06	305941	929846	975123	2.15793e+06	1.03803e+06	988061	1.96473e+06	2.34965e+06	1.8408e+06	2.02561e+06	2.80132e+06	433029	198425	3.52368e+06	1.50965e+06	1.61839e+06	1.53753e+06
448	4.4768		426.97				7.52684e+06	7.22401e+06	9.92039e+06	7.58252e+06	7.9711e+06	7.65599e+06	8.09271e+06	7.64866e+06	1.31314e+07	8.30756e+06	1.0309e+07	5.58388e+06	1.03112e+07	1.02542e+07	6.62112e+06	5.83731e+06	7.94143e+06	6.01267e+06	4.98604e+06	6.47468e+06	4.4935e+06	5.00051e+06	5.12871e+06	4.25564e+06	3.95089e+06	3.16609e+06	3.75493e+06	5.50892e+06	3.86668e+06	5.57862e+06	3.96145e+06	4.26422e+06	4.17421e+06	1.52311e+07	9.51069e+06	7.08382e+06	6.42803e+06	8.53587e+06	7.09885e+06	6.55255e+06	9.15587e+06	1.02209e+07	7.39973e+06
449	7.40304		213.963				120976	58563.4	133507	71246.8	140910	92420.9	243838	126168	245567	144067	192052	205269	328971	184647	214296	328419	246751	350409	250903	276929	227052	250266	351989	281707	224798	222336	286128	151238	259341	370491	189989	184544	198237	262969	225887	240348	217695	301847	192127	182652	180947	167425	126747
450	6.78855		171.138	C10:0 fatty acid	C10H20O2		103664	132533	102554	157533	123782	186359	123502	159038	159399	106733	119371	203405	94197.4	94320.8	107128	116137	86526	79544.4	90338.1	81124.8	77893.9	121488	94054.5	69920.5	67888.7	82998.1	63199.5	75311.8	93964.6	99772.4	71075.7	55345.5	74240.3	35863	67103.5	80997.1	97655.9	55397.6	50502.2	52744.5	60829.8	63340.6	51016.3
451	7.90136		171.011	C7H8O3S	C7H8O3S		1359.46	8984.98	1295.16	13304.4	7520.16	13534.5	8318.63	3192.85	15094.6	3661.1	9148.77	7917.95	126495	98174.4	94266.7	7656.24	9334.47	108590	102518	92274.1	69498.2	75357.2	3740.45	9885.24	80086.5	72148.4	7007.5	116225	76115.7	8994.17	8119.19	81685.2	96282.7	528608	390995	467240	12308.9	38204.6	288798	244764	236795	235871	282573
452	8.02284		126.061	IS1	C7D5HO2	Internal standard (D5-benzoic acid)	149703	628737	588181	784607	638715	767247	581477	472217	821165	667143	636078	559560	2.05189e+06	1.53614e+06	1.16703e+06	1.84144e+06	1.60975e+06	1.32323e+06	1.20048e+06	1.44364e+06	1.2647e+06	1.72036e+06	1.44515e+06	1.55114e+06	1.12485e+06	1.26459e+06	1.37593e+06	1.12838e+06	1.24058e+06	1.94388e+06	1.42948e+06	1.04504e+06	1.01025e+06	1.78776e+06	1.38554e+06	1.48566e+06	1.51148e+06	1.88004e+06	1.31067e+06	1.30976e+06	1.25943e+06	1.25156e+06	1.3065e+06
453	7.88631		137.024	Hydroxybenzoic acid	C7H6O3	Has 93 and 65 fragments in negative mode MS/MS	1821.04	59269.5	9527.26	68132.1	54563.3	67091.7	45282.4	18188.6	52070.1	18238.2	49361	19034.4	34435.5	33527.9	30716.8	39745	28319.4	33972.3	39437.7	31832.5	32805.5	36596.9	24860.8	32041.7	31189.1	50122.4	26178.6	44615.6	36041.5	42996.6	49263.7	27371.2	22780.7	193757	154174	224462	140023	299234	117245	104321	80208.3	99887.2	117758
454	20.4421		191.02	Citrate/Isocitrate	C6H8O7		923320	802279	1.27946e+06	1.10861e+06	1.33343e+06	1.0934e+06	1.01059e+06	1.07459e+06	1.43461e+06	686908	786265	494934	256881	2237.81	513912	787371	588541	12588.9	4348.89	271802	5511.77	385634	572284	436185	518.981	35462.7	224649	0	293147	391752	330191	0	97941.3	705534	5611.59	483287	509713	419870	5343.76	13271	672419	13154	411490
455	20.9759	423.093	583.13	3Hex phosphate	C18H33O19P	Has phosphate, HexP and 2HexP fragments in negative mode MS/MS	748517	848649	1.02953e+06	933639	1.11451e+06	825856	0	0	0	0	0	0	0	39968.3	0	0	0	0	8948.29	0	34569.9	0	0	0	0	0	0	110815	0	0	0	0	0	2.06788e+06	1.80068e+06	1.85903e+06	1.82369e+06	1.88192e+06	2.18504e+06	2.49539e+06	1.48265e+06	1.87382e+06	1.73057e+06
456	19.6179		117.019	Succinate	C4H6O4	Has 71 fragment	58558.5	2716.02	114138	2296.04	67809.4	1678.55	76841	2393.74	112528	2531.62	66999.1	1999.96	9271.45	3413.89	4204.32	6801.51	5973.4	2568.65	4412.79	5203.96	3652.84	3981.96	5207.09	5046.06	4395.48	4122.52	5806.36	4952.19	3368.7	6702.57	6441.31	4465.31	4155.93	6630.41	2532.46	2360.03	1775.04	3944.3	2882.51	2428.92	3089.72	3967.25	2613.13
457	19.821		133.014	Malate	C4H6O5	Has 115 and 71 fragments	159683	5525.84	194063	4852.07	127555	4143.93	126503	14963.3	248078	16398.6	93737.8	10118.4	31053.5	5701.58	4752.36	24047.4	16385	1961.57	6051.7	30036.4	5531.03	4281.03	25064	19173.4	0	965.617	13323.3	1427.46	1565.07	8523.44	4993.25	0	3732.7	25547.7	2950.13	4901.1	6540.11	7315.36	226.348	2883.51	21421.2	4168.31	6115.2
458	15.2644		175.06	2-isopropylmalate	C7H12O5	Has 115, 113, 85 fragments	2.96953e+06	0	3.47275e+06	0	2.16468e+06	0	1.85146e+06	0	2.51492e+06	0	1.17928e+06	229.6	15708	3880.81	1194.71	1678.74	1435.86	0	2093.85	13020	4063.18	5547.32	3106.54	3214.7	0	265.399	15641.2	3464.59	1855.8	2174.54	1648.85	0	2063.85	72081.1	1868.31	489.158	0	10975.6	0	210.744	51671.9	1582.48	455.925
459	20.0834		132.03	Aspartate	C4H7NO4	Has 115 and 88 fragments	63586.1	3434.78	58114.4	4533.97	40418.3	2802.91	35616.7	1505.85	25523.2	1471.72	22540.4	546.04	7083.78	2555.12	2575.73	9744.09	4553.66	0	2665.29	2948.02	5467.93	2725.34	8784.9	2534.59	0	658.742	1849.65	1661.73	2156.27	4903.33	1879.63	0	1075.17	11172.3	672.406	2940.42	7721.94	1342.29	0	1214.27	7085.73	1842.94	3696.56
460	19.6673		147.029	Citramalic acid	C5H8O5	Has 57,85,87,103,129 fragments in negative mode	125521	19169.2	165209	24957.9	143266	24345.8	145780	29962.8	175132	20060.8	96271.9	16265.8	48366.1	15743.2	29116.2	35099.3	24779.8	3075.12	16225.4	32701.4	20343.9	23813.1	22575.2	17980.3	1136.37	7155.9	23566.5	9457.4	8792.8	9025.39	8633.27	1095.44	12115.5	70935.1	4704.31	6886.64	5817	18156.7	1796.56	6504.49	43912.1	6930.43	9607.88
461	18.5005		192.98		C5H6O6S		155747	0	249138	0	331399	0	389838	0	512249	325.062	186015	963.967	0	0	0	0	0	0	0	0	0	0	0	0	0	0	0	0	0	0	0	0	0	0	0	0	0	0	0	0	0	0	0
462	19.3768		181.05		C9H10O4		60911.7	0	67464.8	0	51446.3	0	60485.5	0	72716.2	0	30380.6	0	0	0	0	0	0	0	0	0	0	0	0	0	0	0	0	0	0	0	0	0	0	0	0	0	0	0	0	0	0	0	0
463	19.514		317.055		C9H18O10S	sulfite fragment in negative mode MS/MS, possibly sulfoquinovosylglycerol	179300	0	227546	0	168425	0	1.14001e+06	31556.8	1.26345e+06	27228.3	1.05704e+06	21649.3	749828	107862	76250.1	104444	105882	114854	138129	499474	196909	75817.5	141579	98453.5	48966.2	91721	244125	72851.7	55790.2	94237	70044.9	60863.6	156955	0	0	0	0	0	0	0	0	0	0
464	18.4506		333.05		C9H18O11S	sulfate fragment in negative mode MS/MS, possibly sulfohexosylglycerol	261893	0	334650	234.449	211220	362.059	78151.3	1352.18	103192	1638.72	28113.9	492.306	2143.62	1376.58	1740.91	2328.12	2009.48	1769.33	1430.45	1769.84	2436.33	1527.76	1637.23	1251.15	832.333	1037.43	1453.75	1359.24	963.917	1645.42	1310.26	845.665	1579.29	0	0	0	0	0	0	0	0	0	0
465	20.079	219.097	217.089	γGluAla	C8H14N2O5	Has 201, 90 fragments in positive mode	300574	9468.88	353273	10380.3	200798	9617.54	89155.4	10775	79222.3	7597.78	62029.5	6258.74	7282.44	2219.56	9359	11338.6	7387	3310.85	4494.92	10960.3	6391.69	9560.52	12479.9	11618.4	5779.89	14124.2	8507.91	5060.26	9299.04	12146.9	4385.16	5490.24	11457.4	0	0	0	0	0	0	0	0	0	0
466	20.1414		565.101			possibly C17H30N2O15S2	3165.13	33054.2	1050.29	15856	3477.64	18799.3	423.292	0	795.385	0	0	0	247.091	16393.1	0	0	240.286	309.805	12410.9	0	26088.5	0	554.89	213.267	0	7982.22	239.845	11868	0	1472.72	0	0	8450.61	167762	42444.1	116104	89506	83676.4	10586.9	80918.7	126263	63718.8	130442
467	19.5032		267.072	Hexosylglycerate	C9H16O9		25574.6	17974.3	27209.9	23278	32111.5	19988	3173.12	2988.97	3494.17	1842.89	4806.12	1826.54	1111.52	1763.29	948.434	1633.39	706.062	1594.97	9191.73	229.962	1270.11	982.993	1134.22	641.675	697.944	10595.4	1758.67	705.283	628.475	483.461	210.969	814.042	13292.2	76289.1	22200.6	30726.2	33186.5	32803.8	24329.2	72183.5	28181.8	23276.7	32046.4
468	5.96985		249.149		C15H22O3	has CO2 neutral loss	27600	20467.6	36905	35421.4	34654.8	37174.9	44435.6	36673.8	44839.6	35421.6	48918.6	47636.1	25808.6	24723.9	85304.5	19757	22124.6	373616	1.6999e+06	26374	45050.8	268116	30858.2	43504.6	424647	1.50208e+06	37165.5	38083.8	170576	33392.2	24627	391080	1.16888e+06	46808.3	53628.4	292352	28813.5	57488.3	790701	3.01946e+06	30033.3	31409.3	254449
469	10.0033	160.108			C6H13N3O2		90292.7	0	109849	0	94182.3	0	227468	206.413	307227	0	207971	463.078	0	0	0	0	0	0	0	0	0	0	0	0	0	0	0	0	0	0	0	0	0	0	0	0	0	0	0	0	0	0	0
470	27.6594	289.134					126186	1979.75	179372	2985.73	171425	7877.97	58836.8	7588.89	70995.7	1139.23	53052.3	22166.4	0	0	0	0	0	0	0	0	0	0	0	0	0	0	0	0	0	0	0	0	0	0	0	0	0	0	0	0	0	0	0
471	26.6474	303.141				[M+2H]2+	133580	504.171	182392	3992.22	107958	2146.29	76357.4	1643.16	80674.9	594.864	60599	3817.12	0	0	0	0	0	0	0	0	0	0	0	0	0	0	0	0	0	0	0	0	0	0	0	0	0	0	0	0	0	0	0
472	6.73393		297.153				153905	143815	152548	172847	166926	215419	291489	187977	250753	190923	315561	216314	314226	236927	206126	632764	262888	269940	240631	261949	238906	311886	335162	321281	250201	290561	248895	231489	232579	239698	195536	236573	285226	132633	184932	40520.4	142363	62544.2	60427.9	43539.1	55543.7	57989.3	44899.6
[truncated: 35 more columns]

## Sheet: README
Supplementary Data 1
Exometabolite niche partitioning among sympatric soil bacteria
Richard Baran1, Eoin L. Brodie1, Jazmine Mayberry-Lewis2, Eric Hummel2,
Ulisses Nunes Da Rocha1,3, Romy Chakraborty1, Benjamin P. Bowen1, Ulas Karaoz1, Hinsby Cadillo-Quiroz2, Ferran Garcia-Pichel2, Trent R. Northen1,4
1Lawrence Berkeley National Laboratory, 1 Cyclotron Rd, Berkeley, CA 94720
2School of Life Sciences, Arizona State University, 427 E Tyler Mall, Tempe, AZ 85287
3Molecular Cell Physiology Department, Faculty of Earth and Life Sciences, VU Amsterdam, de Boelelaan 1085, 1081HV, Amsterdam, The Netherlands
4DOE Joint Genome Institute, 2800 Mitchell Dr., Walnut Creek, CA 94598
Peak areas of annotated metabolites are listed in Sheet 1 for datafiles analyzed in multiple batches by LC-MS.
Filename key:
Batch 1 (/data2/richard/130830-CRCR-Mv-fps/)
CTRL-H	Control media (no cells) – BG-11media supplemented with a pooled metabolite extract of six heterotrophs (Table 1 in the main text)
Mv-H	Spent media of Microcoleus cultured in BG-11 media supplemented with a pooled metabolite extract of six heterotrophs
CTRL-Mv	Control media (no cells) – BG-11media supplemented with a metabolite extract of Microcoleus (Table 1 in the main text)
Mv-Mv	Spent media of Microcoleus cultured in BG-11 media supplemented with a metabolite extract of Microcoleus
(3 replicates of each)
Batch 2 (/data2/richard/130729-Crossfeeding-6-Mv/)
Control	Control media (no cells) – BG-11media supplemented with a metabolite extract of Microcoleus
L1B56	Spent media of Bosea cultured in the above media
D1B20	Spent media of Methylobacterium cultured in the above media
L1B44	Spent media of Modestobacter cultured in the above media
D1B45	Spent media of Arthrobacter cultured in the above media
L2B47	Spent media of Bacillus (1) cultured in the above media
D1B51	Spent media of Bacillus (2) cultured in the above media
(3 replicates of each)
Batch 3 (/data2/richard/130801-Crossfeeding-6-Het/)
Control	Control media (no cells) – BG-11media supplemented with a pooled metabolite extract of six heterotrophs (Table 1 in the main text)
L1B56	Spent media of Bosea cultured in the above media
D1B20	Spent media of Methylobacterium cultured in the above media
L1B44	Spent media of Modestobacter cultured in the above media
D1B45	Spent media of Arthrobacter cultured in the above media
L2B47	Spent media of Bacillus (1) cultured in the above media
D1B51	Spent media of Bacillus (2) cultured in the above media
(3 replicates of each)
Batch 4 (/data2/richard/140611-Crust-Porewater-fps/)
3	Biological soil crust porewater sampled 3 min after wetting
9	Biological soil crust porewater sampled 9 h after wetting
18	Biological soil crust porewater sampled 18 min after wetting
(8 replicates of each)
